# Supplementary material for: An annotated checklist and integrative biodiversity discovery of barnacles (Crustacea, Cirripedia) from the Moluccas, East Indonesia
Source: Zookeys. 2020 Jul 3;945:17–83. doi: 10.3897/zookeys.945.39044 (PMC7351798; doi:10.3897/zookeys.945.39044)
Supplement: XML Treatment for Dosima fascicularis [file zookeys.945.39044-treatment2.xml]

<!DOCTYPE tp:taxon-treatment
  PUBLIC "-//TaxonX//DTD Taxonomic Treatment Publishing DTD v0 20100105//EN" "tax-treatment-NSO.dtd">
<tp:taxon-treatment xmlns:tp="http://www.plazi.org/taxpub"><tp:treatment-meta><kwd-group><label>Taxon classification</label><kwd><named-content xmlns:xlink="http://www.w3.org/1999/xlink" content-type="kingdom">Animalia</named-content></kwd><kwd><named-content xmlns:xlink="http://www.w3.org/1999/xlink" content-type="order">Lepadiformes</named-content></kwd><kwd><named-content xmlns:xlink="http://www.w3.org/1999/xlink" content-type="family">Lepadidae</named-content></kwd></kwd-group><mixed-citation publication-type="journal"><person-group><name><surname>Pitriana</surname><given-names>Pipit</given-names></name><name><surname>Valente</surname><given-names>Luis</given-names></name><name><surname>von Rintelen</surname><given-names>Thomas</given-names></name><name><surname>Jones</surname><given-names>Diana S.</given-names></name><name><surname>Prabowo</surname><given-names>Romanus E.</given-names></name><name><surname>von Rintelen</surname><given-names>Kristina</given-names></name></person-group><article-title>An annotated checklist and integrative biodiversity discovery of barnacles (<tp:taxon-name><tp:taxon-name-part taxon-name-part-type="subphylum">Crustacea</tp:taxon-name-part></tp:taxon-name>, <tp:taxon-name><tp:taxon-name-part taxon-name-part-type="infraclass">Cirripedia</tp:taxon-name-part></tp:taxon-name>) from the Moluccas, East Indonesia</article-title><source>Zookeys</source><day>03</day><month>7</month><year>2020</year><volume>945</volume><fpage>17</fpage><lpage>83</lpage><pub-id pub-id-type="doi">10.3897/zookeys.945.39044</pub-id></mixed-citation></tp:treatment-meta><tp:nomenclature><tp:taxon-name><object-id xmlns:xlink="http://www.w3.org/1999/xlink" content-type="arpha" xlink:type="simple">82698B85-28C2-5ADF-A7FF-0B860BD44CD0</object-id>
                <tp:taxon-name-part taxon-name-part-type="genus" reg="Dosima">Dosima</tp:taxon-name-part>
                <tp:taxon-name-part taxon-name-part-type="species" reg="fascicularis">fascicularis</tp:taxon-name-part>
              </tp:taxon-name><tp:taxon-authority>(Ellis &amp; Solander, 1786)</tp:taxon-authority><xref ref-type="fig" rid="F4">Figure 4a–c</xref><xref ref-type="table" rid="T1">, Table 1: species no. 12</xref><tp:nomenclature-citation-list><tp:nomenclature-citation><tp:taxon-name>
                    <tp:taxon-name-part taxon-name-part-type="genus" reg="Lepas">Lepas</tp:taxon-name-part> <tp:taxon-name-part taxon-name-part-type="species" reg="fascicularis">fascicularis</tp:taxon-name-part></tp:taxon-name><comment>Ellis &amp; Solander, 1786: 197, tab. 15 fig. 6; <xref ref-type="bibr" rid="B19">Darwin 1852</xref>: 92, pl. 1 fig. 6.</comment></tp:nomenclature-citation><tp:nomenclature-citation><tp:taxon-name>
                    <tp:taxon-name-part taxon-name-part-type="genus" reg="Lepas">Lepas</tp:taxon-name-part> <tp:taxon-name-part taxon-name-part-type="species" reg="fascicularis">fascicularis</tp:taxon-name-part> <tp:taxon-name-part taxon-name-part-type="subspecies" reg="aurivillii">aurivillii</tp:taxon-name-part></tp:taxon-name><comment>Nilsson-Cantell, 1921: 238, fig. 40b.</comment></tp:nomenclature-citation><tp:nomenclature-citation><tp:taxon-name>
                    <tp:taxon-name-part taxon-name-part-type="genus" reg="Lepas">Lepas</tp:taxon-name-part> <tp:taxon-name-part taxon-name-part-type="species" reg="cygnea">cygnea</tp:taxon-name-part></tp:taxon-name><comment>Spengler, 1790: pl. 6 fig. 8.</comment></tp:nomenclature-citation><tp:nomenclature-citation><tp:taxon-name>
                    <tp:taxon-name-part taxon-name-part-type="genus" reg="Pentalasmis">Pentalasmis</tp:taxon-name-part> <tp:taxon-name-part taxon-name-part-type="species" reg="spirulicola">spirulicola</tp:taxon-name-part></tp:taxon-name><comment>, <tp:taxon-name><tp:taxon-name-part taxon-name-part-type="genus" reg="Pentalasmis">P.</tp:taxon-name-part> <tp:taxon-name-part taxon-name-part-type="species" reg="donovani">donovani</tp:taxon-name-part></tp:taxon-name> Leach, 1818: 413.</comment></tp:nomenclature-citation><tp:nomenclature-citation><tp:taxon-name>
                    <tp:taxon-name-part taxon-name-part-type="genus" reg="Pentalasmis">Pentalasmis</tp:taxon-name-part> <tp:taxon-name-part taxon-name-part-type="species" reg="fascicularis">fascicularis</tp:taxon-name-part></tp:taxon-name><comment>: Brown 1844: pl. 51 fig. 2.</comment></tp:nomenclature-citation><tp:nomenclature-citation><tp:taxon-name>
                    <tp:taxon-name-part taxon-name-part-type="genus" reg="Lepas">Lepas</tp:taxon-name-part> <tp:taxon-name-part taxon-name-part-type="species" reg="fasciculatus">fasciculatus</tp:taxon-name-part></tp:taxon-name><comment>: Pilsbry 1907: 81, pl. IX fig.6.</comment></tp:nomenclature-citation><tp:nomenclature-citation><tp:taxon-name>
                    <tp:taxon-name-part taxon-name-part-type="genus" reg="Lepas">Lepas</tp:taxon-name-part> (<tp:taxon-name-part taxon-name-part-type="subgenus" reg="Dosima">Dosima</tp:taxon-name-part>) <tp:taxon-name-part taxon-name-part-type="species" reg="fascicularis">fascicularis</tp:taxon-name-part></tp:taxon-name><comment>: <xref ref-type="bibr" rid="B77">Weisbord 1979</xref>: 28, pl. 2 figs 10–11; <xref ref-type="bibr" rid="B33">Jones et al. 1990</xref>: 8.</comment></tp:nomenclature-citation><tp:nomenclature-citation><tp:taxon-name>
                    <tp:taxon-name-part taxon-name-part-type="genus" reg="Dosima">Dosima</tp:taxon-name-part> <tp:taxon-name-part taxon-name-part-type="species" reg="fascicularis">fascicularis</tp:taxon-name-part></tp:taxon-name><comment>: Gray 1825: 100; Zevina 1982: 21, fig. 11.</comment></tp:nomenclature-citation></tp:nomenclature-citation-list></tp:nomenclature><tp:treatment-sec sec-type="material" id="SECID0EAMBI"><title>Material examined.</title><p><bold><italic>Ambon Island</italic></bold>: 19 specimens, <named-content xmlns:xlink="http://www.w3.org/1999/xlink" content-type="dwc:institutional_code" xlink:type="simple">MZB</named-content> Cru Cir 048, Tial, <named-content xmlns:xlink="http://www.w3.org/1999/xlink" content-type="dwc:verbatimCoordinates" xlink:type="simple"><named-content content-type="geo-json" specific-use="{&#34;type&#34;:&#34;Point&#34;,&#34;coordinates&#34;:[128.346361,-3.636167]}" id="NCID0ETMBI" xlink:type="simple">3°38'10.2"S, 128°20'46.9"E</named-content></named-content>, coll. Adin, 19 Sep 2017.</p></tp:treatment-sec><tp:treatment-sec sec-type="GenBank accession numbers" id="SECID0EYMBI"><title>GenBank accession numbers.</title><p><abbrev xmlns:xlink="http://www.w3.org/1999/xlink" xlink:title="cytochrome oxidase subunit I" id="ABBRID0E5MBI" xlink:type="simple">COI</abbrev> gene (<ext-link xmlns:xlink="http://www.w3.org/1999/xlink" ext-link-type="gen" xlink:href="MK995371" xlink:type="simple">MK995371</ext-link>), <abbrev xmlns:xlink="http://www.w3.org/1999/xlink" xlink:title="18S ribosomal RNA" id="ABBRID0EHNBI" xlink:type="simple">18S</abbrev> (<ext-link xmlns:xlink="http://www.w3.org/1999/xlink" ext-link-type="gen" xlink:href="MK981385" xlink:type="simple">MK981385</ext-link>).</p></tp:treatment-sec><tp:treatment-sec sec-type="diagnosis" id="SECID0EQNBI"><title>Diagnosis.</title><p>The only pelagic barnacle with its own gas-filled float; plates very thin and paper-like; carina angle bent with a prominent umbo and expanded basal disk; cirri acanthopod.</p></tp:treatment-sec><tp:treatment-sec sec-type="description" id="SECID0EVNBI"><title>Description.</title><p>Five capitular plates, white, thin, delicate, wide interspaces between dark purple; base of carina almost round, not imbedded in membrane, distinct angle formed at sub-central carinal umbo peduncle short, naked (Fig. <xref ref-type="fig" rid="F4">4a</xref>); five filamentary appendages located at base of cirri on each side of body; caudal appendages small, smooth, summits rounded; mandible with five teeth (Fig. <xref ref-type="fig" rid="F4">4c</xref>); penis hirsute. Ranges of diameter of capitulum base 4.0–6.8 mm; capitular height 10.5–17.1 mm; total height 11.7–19.5 mm; scutal width 5.4–7.3 mm; scutal length 8.1–11.1 mm; tergal width 2.7–4.4 mm; tergal length 6.2–11.1 mm (measurements for six specimens are presented in Suppl. material <xref ref-type="supplementary-material" rid="S1">1</xref>: Table S3).</p><fig id="F4" position="float" orientation="portrait"><object-id xmlns:xlink="http://www.w3.org/1999/xlink" content-type="doi" xlink:type="simple">10.3897/zookeys.945.39044.figure4</object-id><object-id xmlns:xlink="http://www.w3.org/1999/xlink" content-type="arpha" xlink:type="simple">557EB893-B67B-5F5D-9D78-62A9976C3C50</object-id><label>Figure 4.</label><caption><p><italic><tp:taxon-name><tp:taxon-name-part taxon-name-part-type="genus" reg="Dosima">Dosima</tp:taxon-name-part> <tp:taxon-name-part taxon-name-part-type="species" reg="fascicularis">fascicularis</tp:taxon-name-part></tp:taxon-name></italic> (Ellis &amp; Solander, 1786) (<named-content xmlns:xlink="http://www.w3.org/1999/xlink" content-type="dwc:institutional_code" xlink:type="simple">MZB</named-content> Cru Cir 048-19) <bold>a</bold> side view showing the capitulum and peduncle <bold>b</bold> maxillule <bold>c</bold> mandible. Scale bars: 5 mm (<bold>a</bold>); 0.5 mm (<bold>b–c</bold>).</p></caption><graphic xmlns:xlink="http://www.w3.org/1999/xlink" xlink:href="zookeys-945-017-g004.jpg" position="float" orientation="portrait" xlink:type="simple" id="oo_428590.jpg"><uri content-type="original_file" xlink:type="simple">https://binary.pensoft.net/fig/428590</uri></graphic></fig></tp:treatment-sec><tp:treatment-sec sec-type="distribution" id="SECID0EOPBI"><title>Distribution.</title><p><italic><tp:taxon-name><tp:taxon-name-part taxon-name-part-type="genus" reg="Dosima">Dosima</tp:taxon-name-part> <tp:taxon-name-part taxon-name-part-type="species" reg="fascicularis">fascicularis</tp:taxon-name-part></tp:taxon-name></italic> is cosmopolitan in tropical and temperate seas (<xref ref-type="bibr" rid="B36">Jones and Hosie 2016</xref>). While it has been reported found at New Zealand, South Africa and South America (<xref ref-type="bibr" rid="B43">Newman and Ross 1971</xref>). In the present study, <italic><tp:taxon-name><tp:taxon-name-part taxon-name-part-type="genus" reg="Dosima">D.</tp:taxon-name-part> <tp:taxon-name-part taxon-name-part-type="species" reg="fascicularis">fascicularis</tp:taxon-name-part></tp:taxon-name></italic> was found at Ambon Island at Tial (floating in water at the beach) (a map with the occurrence of <italic><tp:taxon-name><tp:taxon-name-part taxon-name-part-type="genus" reg="Dosima">Dosima</tp:taxon-name-part> <tp:taxon-name-part taxon-name-part-type="species" reg="fascicularis">fascicularis</tp:taxon-name-part></tp:taxon-name></italic> in the Moluccas is shown in Suppl. material <xref ref-type="supplementary-material" rid="S1">1</xref>: Fig. S2).</p></tp:treatment-sec><tp:treatment-sec sec-type="remarks" id="SECID0EBRBI"><title>Remarks.</title><p><italic><tp:taxon-name><tp:taxon-name-part taxon-name-part-type="genus" reg="Dosima">Dosima</tp:taxon-name-part> <tp:taxon-name-part taxon-name-part-type="species" reg="fascicularis">fascicularis</tp:taxon-name-part></tp:taxon-name></italic> is the only pelagic barnacle that produces its own gas-filled float enabling it to sustain itself on the sea surface (<xref ref-type="bibr" rid="B77">Weisbord 1979</xref>). <italic><tp:taxon-name><tp:taxon-name-part taxon-name-part-type="genus" reg="Dosima">Dosima</tp:taxon-name-part></tp:taxon-name></italic> can also be distinguished from members of the genus <italic><tp:taxon-name><tp:taxon-name-part taxon-name-part-type="genus" reg="Lepas">Lepas</tp:taxon-name-part></tp:taxon-name></italic> by the distinct angle formed at the sub-central umbo of the carina, and by very thin and brittle plates (<xref ref-type="bibr" rid="B28">Hinojosa et al. 2006</xref>).</p></tp:treatment-sec><tp:treatment-sec><!--Section generated to contain objects referenced in tp:taxon-treatment.--><table-wrap id="T1" position="float" orientation="portrait"><label>Table 1.</label><caption><p>Annotated checklist tabulation of barnacle species from the Moluccas, Eastern Indonesia.</p></caption><table id="TID0EBXDI" rules="all"><tbody><tr><th rowspan="1" colspan="1">ORDER</th><th rowspan="1" colspan="1">Family</th><th rowspan="1" colspan="2">Genus / Species</th><th rowspan="2" colspan="1">Locality</th><th rowspan="2" colspan="1">Substrate</th><th rowspan="2" colspan="1">References</th></tr><tr><th rowspan="1" colspan="1">Suborder</th><th rowspan="1" colspan="1">Subfamily</th><th rowspan="1" colspan="1">No.</th><th rowspan="1" colspan="1">Name</th></tr><tr><td rowspan="3" colspan="1">
                  <tp:taxon-name>
                    <tp:taxon-name-part taxon-name-part-type="order">LEPADIFORMES</tp:taxon-name-part>
                  </tp:taxon-name>
                  <tp:taxon-name>
                    <tp:taxon-name-part taxon-name-part-type="suborder">Heteralepadomorpha</tp:taxon-name-part>
                  </tp:taxon-name>
                </td><td rowspan="3" colspan="1">
                  <tp:taxon-name>
                    <tp:taxon-name-part taxon-name-part-type="family">Heteralepadidae</tp:taxon-name-part>
                  </tp:taxon-name>
                </td><td rowspan="1" colspan="1">1</td><td rowspan="1" colspan="1"><italic><tp:taxon-name><tp:taxon-name-part taxon-name-part-type="genus" reg="Heteralepas">Heteralepas</tp:taxon-name-part> <tp:taxon-name-part taxon-name-part-type="species" reg="japonica">japonica</tp:taxon-name-part></tp:taxon-name></italic> (Aurivillius, 1892)</td><td rowspan="1" colspan="1">Lifamatola Sea and Halmahera Sea</td><td rowspan="1" colspan="1">Deep-water cable to mooring</td><td rowspan="1" colspan="1">This study</td></tr><tr><td rowspan="1" colspan="1">2</td><td rowspan="1" colspan="1"><italic><tp:taxon-name><tp:taxon-name-part taxon-name-part-type="genus" reg="Heteralepas">Heteralepas</tp:taxon-name-part> <tp:taxon-name-part taxon-name-part-type="species" reg="ovalis">ovalis</tp:taxon-name-part></tp:taxon-name></italic> (Hoek, 1907)</td><td rowspan="1" colspan="1">West from Kei Islands</td><td rowspan="1" colspan="1"/><td rowspan="1" colspan="1">
                  <xref ref-type="bibr" rid="B31">Hoek (1913)</xref>
                </td></tr><tr><td rowspan="1" colspan="1">3</td><td rowspan="1" colspan="1"><italic><tp:taxon-name><tp:taxon-name-part taxon-name-part-type="genus" reg="Heteralepas">Heteralepas</tp:taxon-name-part> <tp:taxon-name-part taxon-name-part-type="species" reg="tenuis">tenuis</tp:taxon-name-part></tp:taxon-name></italic> (Hoek, 1907)</td><td rowspan="1" colspan="1">South of Seram</td><td rowspan="1" colspan="1"/><td rowspan="1" colspan="1">
                  <xref ref-type="bibr" rid="B31">Hoek (1913)</xref>
                </td></tr><tr><td rowspan="11" colspan="1">
                  <tp:taxon-name>
                    <tp:taxon-name-part taxon-name-part-type="suborder">Lepadomorpha</tp:taxon-name-part>
                  </tp:taxon-name>
                </td><td rowspan="1" colspan="1">
                  <tp:taxon-name>
                    <tp:taxon-name-part taxon-name-part-type="family">Oxynaspididae</tp:taxon-name-part>
                  </tp:taxon-name>
                </td><td rowspan="1" colspan="1">4</td><td rowspan="1" colspan="1"><italic><tp:taxon-name><tp:taxon-name-part taxon-name-part-type="genus" reg="Oxynaspis">Oxynaspis</tp:taxon-name-part> <tp:taxon-name-part taxon-name-part-type="species" reg="connectens">connectens</tp:taxon-name-part></tp:taxon-name></italic> Broch, 1931</td><td rowspan="1" colspan="1">Kei Islands</td><td rowspan="1" colspan="1"/><td rowspan="1" colspan="1">
                  <xref ref-type="bibr" rid="B36">Jones and Hosie (2016)</xref>
                </td></tr><tr><td rowspan="6" colspan="1">
                  <tp:taxon-name>
                    <tp:taxon-name-part taxon-name-part-type="family">Poecilasmatidae</tp:taxon-name-part>
                  </tp:taxon-name>
                </td><td rowspan="1" colspan="1">5</td><td rowspan="1" colspan="1"><italic><tp:taxon-name><tp:taxon-name-part taxon-name-part-type="genus" reg="Glyptelasma">Glyptelasma</tp:taxon-name-part> <tp:taxon-name-part taxon-name-part-type="species" reg="carinatum">carinatum</tp:taxon-name-part></tp:taxon-name></italic> (Hoek, 1883)</td><td rowspan="1" colspan="1">Seram Sea</td><td rowspan="1" colspan="1"/><td rowspan="1" colspan="1">
                  <xref ref-type="bibr" rid="B31">Hoek (1913)</xref>
                </td></tr><tr><td rowspan="1" colspan="1">6</td><td rowspan="1" colspan="1"><italic><tp:taxon-name><tp:taxon-name-part taxon-name-part-type="genus" reg="Megalasma">Megalasma</tp:taxon-name-part> <tp:taxon-name-part taxon-name-part-type="species" reg="striatum">striatum</tp:taxon-name-part></tp:taxon-name></italic> (Hoek, 1883)</td><td rowspan="1" colspan="1">East of Kei Islands</td><td rowspan="1" colspan="1"/><td rowspan="1" colspan="1">
                  <xref ref-type="bibr" rid="B31">Hoek (1913)</xref>
                </td></tr><tr><td rowspan="1" colspan="1">7</td><td rowspan="1" colspan="1"><italic><tp:taxon-name><tp:taxon-name-part taxon-name-part-type="genus" reg="Octolasmis">Octolasmis</tp:taxon-name-part> <tp:taxon-name-part taxon-name-part-type="species" reg="orthogonia">orthogonia</tp:taxon-name-part></tp:taxon-name></italic> Darwin, 1852</td><td rowspan="1" colspan="1">Tual anchorage</td><td rowspan="1" colspan="1"/><td rowspan="1" colspan="1">
                  <xref ref-type="bibr" rid="B31">Hoek (1913)</xref>
                </td></tr><tr><td rowspan="1" colspan="1">8</td><td rowspan="1" colspan="1"><italic><tp:taxon-name><tp:taxon-name-part taxon-name-part-type="genus" reg="Octolasmis">Octolasmis</tp:taxon-name-part> <tp:taxon-name-part taxon-name-part-type="species" reg="weberi">weberi</tp:taxon-name-part></tp:taxon-name></italic> (Hoek, 1907)</td><td rowspan="1" colspan="1">Kei Islands, Banda Sea</td><td rowspan="1" colspan="1"/><td rowspan="1" colspan="1"><xref ref-type="bibr" rid="B31">Hoek (1913)</xref>, <xref ref-type="bibr" rid="B36">Jones and Hosie (2016)</xref></td></tr><tr><td rowspan="1" colspan="1">9</td><td rowspan="1" colspan="1"><italic><tp:taxon-name><tp:taxon-name-part taxon-name-part-type="genus" reg="Poecilasma">Poecilasma</tp:taxon-name-part> <tp:taxon-name-part taxon-name-part-type="species" reg="kaempferi">kaempferi</tp:taxon-name-part></tp:taxon-name></italic> Darwin, 1852</td><td rowspan="1" colspan="1">Banda Sea</td><td rowspan="1" colspan="1"/><td rowspan="1" colspan="1">
                  <xref ref-type="bibr" rid="B36">Jones and Hosie (2016)</xref>
                </td></tr><tr><td rowspan="1" colspan="1">10</td><td rowspan="1" colspan="1"><italic><tp:taxon-name><tp:taxon-name-part taxon-name-part-type="genus" reg="Temnaspis">Temnaspis</tp:taxon-name-part> <tp:taxon-name-part taxon-name-part-type="species" reg="fissum">fissum</tp:taxon-name-part></tp:taxon-name></italic> (Darwin, 1852)</td><td rowspan="1" colspan="1">Ternate anchorage</td><td rowspan="1" colspan="1"/><td rowspan="1" colspan="1">
                  <xref ref-type="bibr" rid="B31">Hoek (1913)</xref>
                </td></tr><tr><td rowspan="4" colspan="1">
                  <tp:taxon-name>
                    <tp:taxon-name-part taxon-name-part-type="family">Lepadidae</tp:taxon-name-part>
                  </tp:taxon-name>
                </td><td rowspan="1" colspan="1">11</td><td rowspan="1" colspan="1"><italic><tp:taxon-name><tp:taxon-name-part taxon-name-part-type="genus" reg="Conchoderma">Conchoderma</tp:taxon-name-part> <tp:taxon-name-part taxon-name-part-type="species" reg="virgatum">virgatum</tp:taxon-name-part></tp:taxon-name></italic> Spengler, 1789</td><td rowspan="1" colspan="1">Banda Sea</td><td rowspan="1" colspan="1"/><td rowspan="1" colspan="1">
                  <xref ref-type="bibr" rid="B34">Jones et al. (2001)</xref>
                </td></tr><tr><td rowspan="1" colspan="1">12</td><td rowspan="1" colspan="1"><italic><tp:taxon-name><tp:taxon-name-part taxon-name-part-type="genus" reg="Dosima">Dosima</tp:taxon-name-part> <tp:taxon-name-part taxon-name-part-type="species" reg="fascicularis">fascicularis</tp:taxon-name-part></tp:taxon-name></italic> (Ellis &amp; Solander, 1786)</td><td rowspan="1" colspan="1">Ambon</td><td rowspan="1" colspan="1">Floating in water at the beach</td><td rowspan="1" colspan="1">This study</td></tr><tr><td rowspan="1" colspan="1">13</td><td rowspan="1" colspan="1"><italic><tp:taxon-name><tp:taxon-name-part taxon-name-part-type="genus" reg="Lepas">Lepas</tp:taxon-name-part> <tp:taxon-name-part taxon-name-part-type="species" reg="anserifera">anserifera</tp:taxon-name-part></tp:taxon-name></italic> Linnaeus, 1767</td><td rowspan="1" colspan="1">Ambon, Saparua, Seram, Pombo</td><td rowspan="1" colspan="1">Mangrove, stone ship chart and ship wall, port pole, shell of <italic><tp:taxon-name><tp:taxon-name-part taxon-name-part-type="genus" reg="Megabalanus">Megabalanus</tp:taxon-name-part> <tp:taxon-name-part taxon-name-part-type="species" reg="zebra">zebra</tp:taxon-name-part></tp:taxon-name></italic></td><td rowspan="1" colspan="1">This study</td></tr><tr><td rowspan="1" colspan="1">14</td><td rowspan="1" colspan="1"><italic><tp:taxon-name><tp:taxon-name-part taxon-name-part-type="genus" reg="Lepas">Lepas</tp:taxon-name-part> <tp:taxon-name-part taxon-name-part-type="species" reg="pectinata">pectinata</tp:taxon-name-part></tp:taxon-name></italic> Spengler, 1793</td><td rowspan="1" colspan="1">Banda Sea</td><td rowspan="1" colspan="1"/><td rowspan="1" colspan="1">
                  <xref ref-type="bibr" rid="B36">Jones and Hosie (2016)</xref>
                </td></tr><tr><td rowspan="13" colspan="1">
                  <tp:taxon-name>
                    <tp:taxon-name-part taxon-name-part-type="order">SCALPELLIFORMES</tp:taxon-name-part>
                  </tp:taxon-name>
                </td><td rowspan="2" colspan="1">
                  <tp:taxon-name>
                    <tp:taxon-name-part taxon-name-part-type="family">Calanticidae</tp:taxon-name-part>
                  </tp:taxon-name>
                </td><td rowspan="1" colspan="1">15</td><td rowspan="1" colspan="1"><italic><tp:taxon-name><tp:taxon-name-part taxon-name-part-type="genus" reg="Calantica">Calantica</tp:taxon-name-part> <tp:taxon-name-part taxon-name-part-type="species" reg="pollicipedoides">pollicipedoides</tp:taxon-name-part></tp:taxon-name></italic> (Hoek, 1907)</td><td rowspan="1" colspan="1">East of Kei Islands</td><td rowspan="1" colspan="1"/><td rowspan="1" colspan="1">
                  <xref ref-type="bibr" rid="B31">Hoek (1913)</xref>
                </td></tr><tr><td rowspan="1" colspan="1">16</td><td rowspan="1" colspan="1"><italic><tp:taxon-name><tp:taxon-name-part taxon-name-part-type="genus" reg="Euscalpellum">Euscalpellum</tp:taxon-name-part> <tp:taxon-name-part taxon-name-part-type="species" reg="rostratum">rostratum</tp:taxon-name-part></tp:taxon-name></italic> (Darwin, 1852)</td><td rowspan="1" colspan="1">Kei Islands</td><td rowspan="1" colspan="1"/><td rowspan="1" colspan="1">
                  <xref ref-type="bibr" rid="B36">Jones and Hosie (2016)</xref>
                </td></tr><tr><td rowspan="1" colspan="1">
                  <tp:taxon-name>
                    <tp:taxon-name-part taxon-name-part-type="family">Pollicipedidae</tp:taxon-name-part>
                  </tp:taxon-name>
                </td><td rowspan="1" colspan="1">17</td><td rowspan="1" colspan="1"><italic><tp:taxon-name><tp:taxon-name-part taxon-name-part-type="genus" reg="Capitulum">Capitulum</tp:taxon-name-part> <tp:taxon-name-part taxon-name-part-type="species" reg="mitella">mitella</tp:taxon-name-part></tp:taxon-name></italic> (Linnaeus, 1758)</td><td rowspan="1" colspan="1">Ambon, Saparua</td><td rowspan="1" colspan="1">Rocks, stone, wall of fortress, port pole and concrete wall</td><td rowspan="1" colspan="1">Rumphius (1705), this study</td></tr><tr><td rowspan="1" colspan="1">
                  <tp:taxon-name>
                    <tp:taxon-name-part taxon-name-part-type="family">Scalpellidae</tp:taxon-name-part>
                  </tp:taxon-name>
                </td><td rowspan="2" colspan="1">18</td><td rowspan="2" colspan="1"><italic><tp:taxon-name><tp:taxon-name-part taxon-name-part-type="genus" reg="Compressoscalpel">Compressoscalpel</tp:taxon-name-part>-lum inflatum</tp:taxon-name></italic> (Hoek, 1907)</td><td rowspan="2" colspan="1">West of Aru Island</td><td rowspan="2" colspan="1"/><td rowspan="2" colspan="1">
                  <xref ref-type="bibr" rid="B31">Hoek (1913)</xref>
                </td></tr><tr><td rowspan="3" colspan="1">
                  <tp:taxon-name>
                    <tp:taxon-name-part taxon-name-part-type="subfamily">Scalpellinae</tp:taxon-name-part>
                  </tp:taxon-name>
                </td></tr><tr><td rowspan="1" colspan="1">19</td><td rowspan="1" colspan="1"><italic><tp:taxon-name><tp:taxon-name-part taxon-name-part-type="genus" reg="Scalpellum">Scalpellum</tp:taxon-name-part> <tp:taxon-name-part taxon-name-part-type="species" reg="fissum">fissum</tp:taxon-name-part></tp:taxon-name></italic> Hoek, 1913</td><td rowspan="1" colspan="1">West of Halmahera</td><td rowspan="1" colspan="1"/><td rowspan="1" colspan="1">
                  <xref ref-type="bibr" rid="B31">Hoek (1913)</xref>
                </td></tr><tr><td rowspan="1" colspan="1">20</td><td rowspan="1" colspan="1"><italic><tp:taxon-name><tp:taxon-name-part taxon-name-part-type="genus" reg="Scalpellum">Scalpellum</tp:taxon-name-part> <tp:taxon-name-part taxon-name-part-type="species" reg="stearnsi">stearnsi</tp:taxon-name-part></tp:taxon-name></italic> Pilsbry, 1890</td><td rowspan="1" colspan="1">Near Kei Islands</td><td rowspan="1" colspan="1"/><td rowspan="1" colspan="1">
                  <xref ref-type="bibr" rid="B31">Hoek (1913)</xref>
                </td></tr><tr><td rowspan="6" colspan="1">
                  <tp:taxon-name>
                    <tp:taxon-name-part taxon-name-part-type="subfamily">Arcoscalpellinae</tp:taxon-name-part>
                  </tp:taxon-name>
                </td><td rowspan="1" colspan="1">21</td><td rowspan="1" colspan="1"><italic><tp:taxon-name><tp:taxon-name-part taxon-name-part-type="genus" reg="Amigdoscalpellum">Amigdoscalpellum</tp:taxon-name-part> <tp:taxon-name-part taxon-name-part-type="species" reg="vitreum">vitreum</tp:taxon-name-part></tp:taxon-name></italic> (Hoek, 1883)</td><td rowspan="1" colspan="1">South of Seram, South of Ambon</td><td rowspan="1" colspan="1"/><td rowspan="1" colspan="1">
                  <xref ref-type="bibr" rid="B31">Hoek (1913)</xref>
                </td></tr><tr><td rowspan="1" colspan="1">22</td><td rowspan="1" colspan="1"><italic><tp:taxon-name><tp:taxon-name-part taxon-name-part-type="genus" reg="Anguloscalpellum">Anguloscalpellum</tp:taxon-name-part> <tp:taxon-name-part taxon-name-part-type="species" reg="pedunculatum">pedunculatum</tp:taxon-name-part></tp:taxon-name></italic> (Hoek, 1883)</td><td rowspan="1" colspan="1">Kei Islands</td><td rowspan="1" colspan="1"/><td rowspan="1" colspan="1">
                  <xref ref-type="bibr" rid="B31">Hoek (1913)</xref>
                </td></tr><tr><td rowspan="1" colspan="1">23</td><td rowspan="1" colspan="1"><italic><tp:taxon-name><tp:taxon-name-part taxon-name-part-type="genus" reg="Arcoscalpellum">Arcoscalpellum</tp:taxon-name-part> <tp:taxon-name-part taxon-name-part-type="species" reg="cilliatum">cilliatum</tp:taxon-name-part></tp:taxon-name></italic> (Hoek, 1907)</td><td rowspan="1" colspan="1">South of Ambon</td><td rowspan="1" colspan="1"/><td rowspan="1" colspan="1">
                  <xref ref-type="bibr" rid="B31">Hoek (1913)</xref>
                </td></tr><tr><td rowspan="1" colspan="1">24</td><td rowspan="1" colspan="1"><italic><tp:taxon-name><tp:taxon-name-part taxon-name-part-type="genus" reg="Arcoscalpellum">Arcoscalpellum</tp:taxon-name-part> <tp:taxon-name-part taxon-name-part-type="species" reg="discolor">discolor</tp:taxon-name-part></tp:taxon-name></italic> (Hoek, 1907)</td><td rowspan="1" colspan="1">Banda Sea</td><td rowspan="1" colspan="1"/><td rowspan="1" colspan="1">
                  <xref ref-type="bibr" rid="B31">Hoek (1913)</xref>
                </td></tr><tr><td rowspan="1" colspan="1">25</td><td rowspan="1" colspan="1"><italic><tp:taxon-name><tp:taxon-name-part taxon-name-part-type="genus" reg="Arcoscalpellum">Arcoscalpellum</tp:taxon-name-part> <tp:taxon-name-part taxon-name-part-type="species" reg="sculptum">sculptum</tp:taxon-name-part></tp:taxon-name></italic> (Hoek, 1907)</td><td rowspan="1" colspan="1">Banda Sea</td><td rowspan="1" colspan="1"/><td rowspan="1" colspan="1">
                  <xref ref-type="bibr" rid="B31">Hoek (1913)</xref>
                </td></tr><tr><td rowspan="1" colspan="1">26</td><td rowspan="1" colspan="1"><italic><tp:taxon-name><tp:taxon-name-part taxon-name-part-type="genus" reg="Arcoscalpellum">Arcoscalpellum</tp:taxon-name-part> <tp:taxon-name-part taxon-name-part-type="species" reg="sociabile">sociabile</tp:taxon-name-part></tp:taxon-name></italic> (Annandale, 1905)</td><td rowspan="1" colspan="1">Banda Sea</td><td rowspan="1" colspan="1"/><td rowspan="1" colspan="1">
                  <xref ref-type="bibr" rid="B34">Jones et al. (2001)</xref>
                </td></tr><tr><td rowspan="12" colspan="1">
                  <tp:taxon-name>
                    <tp:taxon-name-part taxon-name-part-type="order">SCALPELLIFORMES</tp:taxon-name-part>
                  </tp:taxon-name>
                </td><td rowspan="10" colspan="1">
                  <tp:taxon-name>
                    <tp:taxon-name-part taxon-name-part-type="subfamily">Arcoscalpellinae</tp:taxon-name-part>
                  </tp:taxon-name>
                </td><td rowspan="1" colspan="1">27</td><td rowspan="1" colspan="1"><italic><tp:taxon-name><tp:taxon-name-part taxon-name-part-type="genus" reg="Planoscalpellum">Planoscalpellum</tp:taxon-name-part> <tp:taxon-name-part taxon-name-part-type="species" reg="hexagonum">hexagonum</tp:taxon-name-part></tp:taxon-name></italic> (Hoek, 1907)</td><td rowspan="1" colspan="1">Banda Sea</td><td rowspan="1" colspan="1"/><td rowspan="1" colspan="1">
                  <xref ref-type="bibr" rid="B31">Hoek (1913)</xref>
                </td></tr><tr><td rowspan="1" colspan="1">28</td><td rowspan="1" colspan="1"><italic><tp:taxon-name><tp:taxon-name-part taxon-name-part-type="genus" reg="Teloscalpellum">Teloscalpellum</tp:taxon-name-part> <tp:taxon-name-part taxon-name-part-type="species" reg="imbricatum">imbricatum</tp:taxon-name-part></tp:taxon-name></italic> (Hoek, 1907)</td><td rowspan="1" colspan="1">Near Kei Islands</td><td rowspan="1" colspan="1"/><td rowspan="1" colspan="1">
                  <xref ref-type="bibr" rid="B31">Hoek (1913)</xref>
                </td></tr><tr><td rowspan="1" colspan="1">29</td><td rowspan="1" colspan="1"><italic><tp:taxon-name><tp:taxon-name-part taxon-name-part-type="genus" reg="Trianguloscalpellum">Trianguloscalpellum</tp:taxon-name-part> <tp:taxon-name-part taxon-name-part-type="species" reg="balanoides">balanoides</tp:taxon-name-part></tp:taxon-name></italic> (Hoek, 1883)</td><td rowspan="1" colspan="1">Banda Sea</td><td rowspan="1" colspan="1"/><td rowspan="1" colspan="1"><xref ref-type="bibr" rid="B31">Hoek (1913)</xref>, <xref ref-type="bibr" rid="B64">Shalaeva and Boxshall (2014)</xref></td></tr><tr><td rowspan="1" colspan="1">30</td><td rowspan="1" colspan="1"><italic><tp:taxon-name><tp:taxon-name-part taxon-name-part-type="genus" reg="Trianguloscalpellum">Trianguloscalpellum</tp:taxon-name-part> <tp:taxon-name-part taxon-name-part-type="species" reg="diota">diota</tp:taxon-name-part></tp:taxon-name></italic> (Hoek, 1907)</td><td rowspan="1" colspan="1">Near Kei Islands</td><td rowspan="1" colspan="1"/><td rowspan="1" colspan="1">
                  <xref ref-type="bibr" rid="B31">Hoek (1913)</xref>
                </td></tr><tr><td rowspan="1" colspan="1">31</td><td rowspan="1" colspan="1"><italic><tp:taxon-name><tp:taxon-name-part taxon-name-part-type="genus" reg="Trianguloscalpellum">Trianguloscalpellum</tp:taxon-name-part> <tp:taxon-name-part taxon-name-part-type="species" reg="hamulus">hamulus</tp:taxon-name-part></tp:taxon-name></italic> (Hoek, 1907)</td><td rowspan="1" colspan="1">Kei Islands</td><td rowspan="1" colspan="1"/><td rowspan="1" colspan="1">
                  <xref ref-type="bibr" rid="B31">Hoek (1913)</xref>
                </td></tr><tr><td rowspan="1" colspan="1">32</td><td rowspan="1" colspan="1"><italic><tp:taxon-name><tp:taxon-name-part taxon-name-part-type="genus" reg="Trianguloscalpellum">Trianguloscalpellum</tp:taxon-name-part> <tp:taxon-name-part taxon-name-part-type="species" reg="hirsutum">hirsutum</tp:taxon-name-part></tp:taxon-name></italic> (Hoek, 1883)</td><td rowspan="1" colspan="1">Moluccan Sea</td><td rowspan="1" colspan="1"/><td rowspan="1" colspan="1"><xref ref-type="bibr" rid="B31">Hoek (1913)</xref>, <xref ref-type="bibr" rid="B64">Shalaeva and Boxshall (2014)</xref></td></tr><tr><td rowspan="1" colspan="1">33</td><td rowspan="1" colspan="1"><italic><tp:taxon-name><tp:taxon-name-part taxon-name-part-type="genus" reg="Trianguloscalpellum">Trianguloscalpellum</tp:taxon-name-part> <tp:taxon-name-part taxon-name-part-type="species" reg="indicum">indicum</tp:taxon-name-part></tp:taxon-name></italic> (Hoek, 1883)</td><td rowspan="1" colspan="1">Banda Sea</td><td rowspan="1" colspan="1"/><td rowspan="1" colspan="1"><xref ref-type="bibr" rid="B31">Hoek (1913)</xref>, <xref ref-type="bibr" rid="B64">Shalaeva and Boxshall (2014)</xref></td></tr><tr><td rowspan="1" colspan="1">34</td><td rowspan="1" colspan="1"><italic><tp:taxon-name><tp:taxon-name-part taxon-name-part-type="genus" reg="Trianguloscalpellum">Trianguloscalpellum</tp:taxon-name-part> <tp:taxon-name-part taxon-name-part-type="species" reg="moluccanum">moluccanum</tp:taxon-name-part></tp:taxon-name></italic> (Hoek, 1883)</td><td rowspan="1" colspan="1">Banda Sea; West of Aru Island</td><td rowspan="1" colspan="1"/><td rowspan="1" colspan="1"><xref ref-type="bibr" rid="B31">Hoek (1913)</xref>, <xref ref-type="bibr" rid="B64">Shalaeva and Boxshall (2014)</xref></td></tr><tr><td rowspan="1" colspan="1">35</td><td rowspan="1" colspan="1"><italic><tp:taxon-name><tp:taxon-name-part taxon-name-part-type="genus" reg="Trianguloscalpellum">Trianguloscalpellum</tp:taxon-name-part> <tp:taxon-name-part taxon-name-part-type="species" reg="sessile">sessile</tp:taxon-name-part></tp:taxon-name></italic> (Hoek, 1907)</td><td rowspan="1" colspan="1">Seram Sea</td><td rowspan="1" colspan="1"/><td rowspan="1" colspan="1">
                  <xref ref-type="bibr" rid="B31">Hoek (1913)</xref>
                </td></tr><tr><td rowspan="1" colspan="1">36</td><td rowspan="1" colspan="1"><italic><tp:taxon-name><tp:taxon-name-part taxon-name-part-type="genus" reg="Verum">Verum</tp:taxon-name-part> <tp:taxon-name-part taxon-name-part-type="species" reg="candidum">candidum</tp:taxon-name-part></tp:taxon-name></italic> (Hoek, 1907)</td><td rowspan="1" colspan="1">Near Kei Islands</td><td rowspan="1" colspan="1"/><td rowspan="1" colspan="1"><xref ref-type="bibr" rid="B31">Hoek (1913)</xref>, <xref ref-type="bibr" rid="B36">Jones and Hosie (2016)</xref></td></tr><tr><td rowspan="2" colspan="1">
                  <tp:taxon-name>
                    <tp:taxon-name-part taxon-name-part-type="subfamily">Meroscalpellinae</tp:taxon-name-part>
                  </tp:taxon-name>
                </td><td rowspan="1" colspan="1">37</td><td rowspan="1" colspan="1"><italic><tp:taxon-name><tp:taxon-name-part taxon-name-part-type="genus" reg="Annandaleum">Annandaleum</tp:taxon-name-part> <tp:taxon-name-part taxon-name-part-type="species" reg="japonicum">japonicum</tp:taxon-name-part></tp:taxon-name></italic> (Hoek, 1883)</td><td rowspan="1" colspan="1">Aru Island</td><td rowspan="1" colspan="1"/><td rowspan="1" colspan="1">
                  <xref ref-type="bibr" rid="B31">Hoek (1913)</xref>
                </td></tr><tr><td rowspan="1" colspan="1">38</td><td rowspan="1" colspan="1"><italic><tp:taxon-name><tp:taxon-name-part taxon-name-part-type="genus" reg="Annandaleum">Annandaleum</tp:taxon-name-part> <tp:taxon-name-part taxon-name-part-type="species" reg="laccadivicum">laccadivicum</tp:taxon-name-part></tp:taxon-name></italic> (Annandale, 1906)</td><td rowspan="1" colspan="1">Kei Islands</td><td rowspan="1" colspan="1"/><td rowspan="1" colspan="1">
                  <xref ref-type="bibr" rid="B31">Hoek (1913)</xref>
                </td></tr><tr><td rowspan="8" colspan="1">
                  <tp:taxon-name>
                    <tp:taxon-name-part taxon-name-part-type="order">SESSILIA</tp:taxon-name-part>
                  </tp:taxon-name>
                  <tp:taxon-name>
                    <tp:taxon-name-part taxon-name-part-type="suborder">Verrucomorpha</tp:taxon-name-part>
                  </tp:taxon-name>
                </td><td rowspan="8" colspan="1">
                  <tp:taxon-name>
                    <tp:taxon-name-part taxon-name-part-type="family">Verrucidae</tp:taxon-name-part>
                  </tp:taxon-name>
                </td><td rowspan="1" colspan="1">39</td><td rowspan="1" colspan="1"><italic><tp:taxon-name><tp:taxon-name-part taxon-name-part-type="genus" reg="Altiverruca">Altiverruca</tp:taxon-name-part> <tp:taxon-name-part taxon-name-part-type="species" reg="navicula">navicula</tp:taxon-name-part></tp:taxon-name></italic> (Hoek, 1913)</td><td rowspan="1" colspan="1">Between Seram and New Guinea, Kei Islands, Tanimbar Island</td><td rowspan="1" colspan="1"/><td rowspan="1" colspan="1"><xref ref-type="bibr" rid="B31">Hoek (1913)</xref>, <xref ref-type="bibr" rid="B6">Buckeridge (1994)</xref></td></tr><tr><td rowspan="1" colspan="1">40</td><td rowspan="1" colspan="1"><italic><tp:taxon-name><tp:taxon-name-part taxon-name-part-type="genus" reg="Brochiverruca">Brochiverruca</tp:taxon-name-part> <tp:taxon-name-part taxon-name-part-type="species" reg="dens">dens</tp:taxon-name-part></tp:taxon-name></italic> (Broch, 1932)</td><td rowspan="1" colspan="1">Tanimbar Island</td><td rowspan="1" colspan="1"/><td rowspan="1" colspan="1">
                  <xref ref-type="bibr" rid="B6">Buckeridge (1994)</xref>
                </td></tr><tr><td rowspan="1" colspan="1">41</td><td rowspan="1" colspan="1"><italic><tp:taxon-name><tp:taxon-name-part taxon-name-part-type="genus" reg="Cristallinaverruca">Cristallinaverruca</tp:taxon-name-part> <tp:taxon-name-part taxon-name-part-type="species" reg="cristallina">cristallina</tp:taxon-name-part></tp:taxon-name></italic> (Gruvel, 1907)</td><td rowspan="1" colspan="1">Banda Sea</td><td rowspan="1" colspan="1"/><td rowspan="1" colspan="1">
                  <xref ref-type="bibr" rid="B36">Jones and Hosie (2016)</xref>
                </td></tr><tr><td rowspan="1" colspan="1">42</td><td rowspan="1" colspan="1"><italic><tp:taxon-name><tp:taxon-name-part taxon-name-part-type="genus" reg="Metaverruca">Metaverruca</tp:taxon-name-part> <tp:taxon-name-part taxon-name-part-type="species" reg="recta">recta</tp:taxon-name-part></tp:taxon-name></italic> (Aurivillius, 1898)</td><td rowspan="1" colspan="1">Kei Islands</td><td rowspan="1" colspan="1"/><td rowspan="1" colspan="1">
                  <xref ref-type="bibr" rid="B31">Hoek (1913)</xref>
                </td></tr><tr><td rowspan="1" colspan="1">43</td><td rowspan="1" colspan="1"><italic><tp:taxon-name><tp:taxon-name-part taxon-name-part-type="genus" reg="Newmaniverruca">Newmaniverruca</tp:taxon-name-part> <tp:taxon-name-part taxon-name-part-type="species" reg="albatrossiana">albatrossiana</tp:taxon-name-part></tp:taxon-name></italic> (Pilsbry, 1912)</td><td rowspan="1" colspan="1">East of Kei Islands, Tanimbar Island</td><td rowspan="1" colspan="1"/><td rowspan="1" colspan="1"><xref ref-type="bibr" rid="B31">Hoek (1913)</xref>, <xref ref-type="bibr" rid="B6">Buckeridge (1994)</xref></td></tr><tr><td rowspan="1" colspan="1">44</td><td rowspan="1" colspan="1"><italic><tp:taxon-name><tp:taxon-name-part taxon-name-part-type="genus" reg="Rostratoverruca">Rostratoverruca</tp:taxon-name-part> <tp:taxon-name-part taxon-name-part-type="species" reg="intexta">intexta</tp:taxon-name-part></tp:taxon-name></italic> (Pilsbry, 1912)</td><td rowspan="1" colspan="1">Kei Islands, Tanimbar Island</td><td rowspan="1" colspan="1"/><td rowspan="1" colspan="1"><xref ref-type="bibr" rid="B31">Hoek (1913)</xref>, <xref ref-type="bibr" rid="B6">Buckeridge (1994)</xref></td></tr><tr><td rowspan="1" colspan="1">45</td><td rowspan="1" colspan="1"><italic><tp:taxon-name><tp:taxon-name-part taxon-name-part-type="genus" reg="Rostratoverruca">Rostratoverruca</tp:taxon-name-part> <tp:taxon-name-part taxon-name-part-type="species" reg="kruegeri">kruegeri</tp:taxon-name-part></tp:taxon-name></italic> (Broch, 1922)</td><td rowspan="1" colspan="1">Kei Islands, Tanimbar Island</td><td rowspan="1" colspan="1"/><td rowspan="1" colspan="1"><xref ref-type="bibr" rid="B34">Jones et al. (2001)</xref>, <xref ref-type="bibr" rid="B6">Buckeridge (1994)</xref></td></tr><tr><td rowspan="1" colspan="1">46</td><td rowspan="1" colspan="1"><italic><tp:taxon-name><tp:taxon-name-part taxon-name-part-type="genus" reg="Verruca">Verruca</tp:taxon-name-part> <tp:taxon-name-part taxon-name-part-type="species" reg="capsula">capsula</tp:taxon-name-part></tp:taxon-name></italic> Hoek, 1913</td><td rowspan="1" colspan="1">Between Seram and New Guinea</td><td rowspan="1" colspan="1"/><td rowspan="1" colspan="1">
                  <xref ref-type="bibr" rid="B31">Hoek (1913)</xref>
                </td></tr><tr><td rowspan="4" colspan="1">
                  <tp:taxon-name>
                    <tp:taxon-name-part taxon-name-part-type="suborder">Balanomorpha</tp:taxon-name-part>
                  </tp:taxon-name>
                </td><td rowspan="1" colspan="1">
                  <tp:taxon-name>
                    <tp:taxon-name-part taxon-name-part-type="family">Pachylasmatidae</tp:taxon-name-part>
                  </tp:taxon-name>
                </td><td rowspan="2" colspan="1">47</td><td rowspan="2" colspan="1"><italic><tp:taxon-name><tp:taxon-name-part taxon-name-part-type="genus" reg="Hexelasma">Hexelasma</tp:taxon-name-part> <tp:taxon-name-part taxon-name-part-type="species" reg="arafurae">arafurae</tp:taxon-name-part></tp:taxon-name></italic> Hoek, 1913</td><td rowspan="2" colspan="1">Kei Islands,Arafura Sea</td><td rowspan="2" colspan="1"/><td rowspan="2" colspan="1"><xref ref-type="bibr" rid="B31">Hoek (1913)</xref>, <xref ref-type="bibr" rid="B36">Jones and Hosie (2016)</xref></td></tr><tr><td rowspan="2" colspan="1">
                  <tp:taxon-name>
                    <tp:taxon-name-part taxon-name-part-type="subfamily">Hexelasmatinae</tp:taxon-name-part>
                  </tp:taxon-name>
                </td></tr><tr><td rowspan="1" colspan="1">48</td><td rowspan="1" colspan="1"><italic><tp:taxon-name><tp:taxon-name-part taxon-name-part-type="genus" reg="Hexelasma">Hexelasma</tp:taxon-name-part> <tp:taxon-name-part taxon-name-part-type="species" reg="velutinum">velutinum</tp:taxon-name-part></tp:taxon-name></italic> Hoek, 1913</td><td rowspan="1" colspan="1">Kei Islands</td><td rowspan="1" colspan="1"/><td rowspan="1" colspan="1">
                  <xref ref-type="bibr" rid="B34">Jones et al. (2001)</xref>
                </td></tr><tr><td rowspan="1" colspan="1">
                  <tp:taxon-name>
                    <tp:taxon-name-part taxon-name-part-type="subfamily">Pachylasmatinae</tp:taxon-name-part>
                  </tp:taxon-name>
                </td><td rowspan="1" colspan="1">49</td><td rowspan="1" colspan="1"><italic><tp:taxon-name><tp:taxon-name-part taxon-name-part-type="genus" reg="Pachylasma">Pachylasma</tp:taxon-name-part> <tp:taxon-name-part taxon-name-part-type="species" reg="integrirostrum">integrirostrum</tp:taxon-name-part></tp:taxon-name></italic> Broch, 1931</td><td rowspan="1" colspan="1">Ambon</td><td rowspan="1" colspan="1"/><td rowspan="1" colspan="1">
                  <xref ref-type="bibr" rid="B34">Jones et al. (2001)</xref>
                </td></tr><tr><td rowspan="23" colspan="1">
                  <tp:taxon-name>
                    <tp:taxon-name-part taxon-name-part-type="suborder">Balanomorpha</tp:taxon-name-part>
                  </tp:taxon-name>
                </td><td rowspan="1" colspan="1">
                  <tp:taxon-name>
                    <tp:taxon-name-part taxon-name-part-type="subfamily">Pachylasmatinae</tp:taxon-name-part>
                  </tp:taxon-name>
                </td><td rowspan="1" colspan="1">50</td><td rowspan="1" colspan="1"><italic><tp:taxon-name><tp:taxon-name-part taxon-name-part-type="genus" reg="Pseudoctomeris">Pseudoctomeris</tp:taxon-name-part> <tp:taxon-name-part taxon-name-part-type="species" reg="sulcata">sulcata</tp:taxon-name-part></tp:taxon-name></italic> (Nilsson-Cantell, 1932)</td><td rowspan="1" colspan="1">Ambon</td><td rowspan="1" colspan="1">Rocks, shell of <italic><tp:taxon-name><tp:taxon-name-part taxon-name-part-type="genus" reg="Tetraclita">Tetraclita</tp:taxon-name-part> <tp:taxon-name-part taxon-name-part-type="species" reg="squamosa">squamosa</tp:taxon-name-part></tp:taxon-name></italic></td><td rowspan="1" colspan="1">This study</td></tr><tr><td rowspan="1" colspan="1">
                  <tp:taxon-name>
                    <tp:taxon-name-part taxon-name-part-type="family">Chthamalidae</tp:taxon-name-part>
                  </tp:taxon-name>
                </td><td rowspan="2" colspan="1">51</td><td rowspan="2" colspan="1"><italic><tp:taxon-name><tp:taxon-name-part taxon-name-part-type="genus" reg="Hexechamaesipho">Hexechamaesipho</tp:taxon-name-part> <tp:taxon-name-part taxon-name-part-type="species" reg="pilsbryi">pilsbryi</tp:taxon-name-part></tp:taxon-name></italic> (Hiro, 1936)</td><td rowspan="2" colspan="1">Ambon</td><td rowspan="2" colspan="1">Rocks</td><td rowspan="2" colspan="1">This study</td></tr><tr><td rowspan="2" colspan="1">
                  <tp:taxon-name>
                    <tp:taxon-name-part taxon-name-part-type="subfamily">Notochthamalinae</tp:taxon-name-part>
                  </tp:taxon-name>
                </td></tr><tr><td rowspan="1" colspan="1">52</td><td rowspan="1" colspan="1"><italic><tp:taxon-name><tp:taxon-name-part taxon-name-part-type="genus" reg="Nesochthamalus">Nesochthamalus</tp:taxon-name-part> <tp:taxon-name-part taxon-name-part-type="species" reg="intertextus">intertextus</tp:taxon-name-part></tp:taxon-name></italic> (Darwin, 1854)</td><td rowspan="1" colspan="1">Ambon</td><td rowspan="1" colspan="1">Stone</td><td rowspan="1" colspan="1">This study</td></tr><tr><td rowspan="3" colspan="1">
                  <tp:taxon-name>
                    <tp:taxon-name-part taxon-name-part-type="subfamily">Euraphiinae</tp:taxon-name-part>
                  </tp:taxon-name>
                </td><td rowspan="1" colspan="1">53</td><td rowspan="1" colspan="1"><italic><tp:taxon-name><tp:taxon-name-part taxon-name-part-type="genus" reg="Europhia">Europhia</tp:taxon-name-part> <tp:taxon-name-part taxon-name-part-type="species" reg="hembeli">hembeli</tp:taxon-name-part></tp:taxon-name></italic> Conrad, 1837</td><td rowspan="1" colspan="1">Ambon</td><td rowspan="1" colspan="1">Rocks</td><td rowspan="1" colspan="1">This study</td></tr><tr><td rowspan="1" colspan="1">54</td><td rowspan="1" colspan="1"><italic><tp:taxon-name><tp:taxon-name-part taxon-name-part-type="genus" reg="Microeuraphia">Microeuraphia</tp:taxon-name-part> <tp:taxon-name-part taxon-name-part-type="species" reg="withersi">withersi</tp:taxon-name-part></tp:taxon-name></italic> (Pilsbry, 1916)</td><td rowspan="1" colspan="1">Kei Islands</td><td rowspan="1" colspan="1"/><td rowspan="1" colspan="1">
                  <xref ref-type="bibr" rid="B36">Jones and Hosie (2016)</xref>
                </td></tr><tr><td rowspan="1" colspan="1">55</td><td rowspan="1" colspan="1"><italic><tp:taxon-name><tp:taxon-name-part taxon-name-part-type="genus" reg="Microeuraphia">Microeuraphia</tp:taxon-name-part></tp:taxon-name></italic> sp.</td><td rowspan="1" colspan="1">Seram Island</td><td rowspan="1" colspan="1">Stone, concrete wall at port</td><td rowspan="1" colspan="1">This study</td></tr><tr><td rowspan="2" colspan="1">
                  <tp:taxon-name>
                    <tp:taxon-name-part taxon-name-part-type="subfamily">Chthamalinae</tp:taxon-name-part>
                  </tp:taxon-name>
                </td><td rowspan="1" colspan="1">56</td><td rowspan="1" colspan="1"><italic><tp:taxon-name><tp:taxon-name-part taxon-name-part-type="genus" reg="Chthamalus">Chthamalus</tp:taxon-name-part> <tp:taxon-name-part taxon-name-part-type="species" reg="malayensis">malayensis</tp:taxon-name-part></tp:taxon-name></italic> Pilsbry, 1916</td><td rowspan="1" colspan="1">Arafura Sea</td><td rowspan="1" colspan="1"/><td rowspan="1" colspan="1">
                  <xref ref-type="bibr" rid="B34">Jones et al. (2001)</xref>
                </td></tr><tr><td rowspan="1" colspan="1">57</td><td rowspan="1" colspan="1"><italic><tp:taxon-name><tp:taxon-name-part taxon-name-part-type="genus" reg="Chthamalus">Chthamalus</tp:taxon-name-part> <tp:taxon-name-part taxon-name-part-type="species" reg="moro">moro</tp:taxon-name-part></tp:taxon-name></italic> Pilsbry, 1916</td><td rowspan="1" colspan="1">Ambon, Saparua, Seram, Pombo</td><td rowspan="1" colspan="1">Mangrove, stone, port pole, mollusc shell, shells of <italic><tp:taxon-name><tp:taxon-name-part taxon-name-part-type="genus" reg="Tetraclita">Tetraclita</tp:taxon-name-part> <tp:taxon-name-part taxon-name-part-type="species" reg="squamosa">squamosa</tp:taxon-name-part></tp:taxon-name></italic>, <italic><tp:taxon-name><tp:taxon-name-part taxon-name-part-type="genus" reg="Tesseropora">Tesseropora</tp:taxon-name-part> <tp:taxon-name-part taxon-name-part-type="species" reg="rosea">rosea</tp:taxon-name-part></tp:taxon-name></italic>, and <italic><tp:taxon-name><tp:taxon-name-part taxon-name-part-type="genus" reg="Capitulum">Capitulum</tp:taxon-name-part> <tp:taxon-name-part taxon-name-part-type="species" reg="mitella">mitella</tp:taxon-name-part></tp:taxon-name></italic></td><td rowspan="1" colspan="1">This study</td></tr><tr><td rowspan="1" colspan="1">
                  <tp:taxon-name>
                    <tp:taxon-name-part taxon-name-part-type="family">Tetraclitidae</tp:taxon-name-part>
                  </tp:taxon-name>
                </td><td rowspan="1" colspan="1">58</td><td rowspan="1" colspan="1"><tp:taxon-name><tp:taxon-name-part taxon-name-part-type="genus" reg="Tetraclitella">Tetraclitella</tp:taxon-name-part> (<tp:taxon-name-part taxon-name-part-type="subgenus" reg="Eotetraclitella">Eotetraclitella</tp:taxon-name-part>) <tp:taxon-name-part taxon-name-part-type="species" reg="costata">costata</tp:taxon-name-part></tp:taxon-name> (Darwin, 1854)</td><td rowspan="1" colspan="1">Banda</td><td rowspan="1" colspan="1"/><td rowspan="1" colspan="1">
                  <xref ref-type="bibr" rid="B31">Hoek (1913)</xref>
                </td></tr><tr><td rowspan="2" colspan="1">
                  <tp:taxon-name>
                    <tp:taxon-name-part taxon-name-part-type="subfamily">Tetraclitellinae</tp:taxon-name-part>
                  </tp:taxon-name>
                </td><td rowspan="1" colspan="1">59</td><td rowspan="1" colspan="1"><italic><tp:taxon-name><tp:taxon-name-part taxon-name-part-type="genus" reg="Tetraclitella">Tetraclitella</tp:taxon-name-part> <tp:taxon-name-part taxon-name-part-type="species" reg="divisa">divisa</tp:taxon-name-part></tp:taxon-name></italic> (Nilsson-Cantell, 1921)</td><td rowspan="1" colspan="1">Ambon</td><td rowspan="1" colspan="1">Concrete wall at port</td><td rowspan="1" colspan="1">This study</td></tr><tr><td rowspan="1" colspan="1">60</td><td rowspan="1" colspan="1"><italic><tp:taxon-name><tp:taxon-name-part taxon-name-part-type="genus" reg="Tetraclitella">Tetraclitella</tp:taxon-name-part> <tp:taxon-name-part taxon-name-part-type="species" reg="karandei">karandei</tp:taxon-name-part></tp:taxon-name></italic> Ross, 1971</td><td rowspan="1" colspan="1">Ambon</td><td rowspan="1" colspan="1">Stone, shells of <italic><tp:taxon-name><tp:taxon-name-part taxon-name-part-type="genus" reg="Capitulum">Capitulum</tp:taxon-name-part> <tp:taxon-name-part taxon-name-part-type="species" reg="mitella">mitella</tp:taxon-name-part></tp:taxon-name></italic> and <italic><tp:taxon-name><tp:taxon-name-part taxon-name-part-type="genus" reg="Euraphia">Euraphia</tp:taxon-name-part> <tp:taxon-name-part taxon-name-part-type="species" reg="hembeli">hembeli</tp:taxon-name-part></tp:taxon-name></italic></td><td rowspan="1" colspan="1">This study</td></tr><tr><td rowspan="3" colspan="1">
                  <tp:taxon-name>
                    <tp:taxon-name-part taxon-name-part-type="subfamily">Tetraclitinae</tp:taxon-name-part>
                  </tp:taxon-name>
                </td><td rowspan="1" colspan="1">61</td><td rowspan="1" colspan="1"><italic><tp:taxon-name><tp:taxon-name-part taxon-name-part-type="genus" reg="Tesseropora">Tesseropora</tp:taxon-name-part> <tp:taxon-name-part taxon-name-part-type="species" reg="rosea">rosea</tp:taxon-name-part></tp:taxon-name></italic> (Krauss, 1848)</td><td rowspan="1" colspan="1">Ambon, Saparua</td><td rowspan="1" colspan="1">Stone, mollusc shell</td><td rowspan="1" colspan="1">This study</td></tr><tr><td rowspan="1" colspan="1">62</td><td rowspan="1" colspan="1"><italic><tp:taxon-name><tp:taxon-name-part taxon-name-part-type="genus" reg="Tetraclita">Tetraclita</tp:taxon-name-part> <tp:taxon-name-part taxon-name-part-type="species" reg="kuroshioensis">kuroshioensis</tp:taxon-name-part></tp:taxon-name></italic> Chan, Tsang &amp; Chu, 2007</td><td rowspan="1" colspan="1">Ambon, Saparua</td><td rowspan="1" colspan="1">Rocks, concrete wall at port</td><td rowspan="1" colspan="1">This study</td></tr><tr><td rowspan="1" colspan="1">63</td><td rowspan="1" colspan="1"><italic><tp:taxon-name><tp:taxon-name-part taxon-name-part-type="genus" reg="Tetraclita">Tetraclita</tp:taxon-name-part> <tp:taxon-name-part taxon-name-part-type="species" reg="squamosa">squamosa</tp:taxon-name-part></tp:taxon-name></italic> (Bruguière, 1789)</td><td rowspan="1" colspan="1">Ambon, Saparua</td><td rowspan="1" colspan="1">Stone, rocks, concrete bridge and wall at port, shipyard.</td><td rowspan="1" colspan="1">This study</td></tr><tr><td rowspan="3" colspan="1">
                  <tp:taxon-name>
                    <tp:taxon-name-part taxon-name-part-type="subfamily">Newmanellinae</tp:taxon-name-part>
                  </tp:taxon-name>
                </td><td rowspan="1" colspan="1">64</td><td rowspan="1" colspan="1"><italic><tp:taxon-name><tp:taxon-name-part taxon-name-part-type="genus" reg="Yamaguchiella">Yamaguchiella</tp:taxon-name-part> <tp:taxon-name-part taxon-name-part-type="species" reg="coerulescens">coerulescens</tp:taxon-name-part></tp:taxon-name></italic> (Spengler, 1790)</td><td rowspan="1" colspan="1">Banda, Kei Islands, Ambon, Saparua</td><td rowspan="1" colspan="1">Stone</td><td rowspan="1" colspan="1"><xref ref-type="bibr" rid="B31">Hoek (1913)</xref>, <xref ref-type="bibr" rid="B36">Jones and Hosie (2016)</xref>, This study</td></tr><tr><td rowspan="1" colspan="1">65</td><td rowspan="1" colspan="1"><italic><tp:taxon-name><tp:taxon-name-part taxon-name-part-type="genus" reg="Neonrosella">Neonrosella</tp:taxon-name-part> <tp:taxon-name-part taxon-name-part-type="species" reg="vitiata">vitiata</tp:taxon-name-part></tp:taxon-name></italic> (Darwin, 1854)</td><td rowspan="1" colspan="1">Ambon, Banda Neira, Saparua</td><td rowspan="1" colspan="1">Port pole, reef, stone</td><td rowspan="1" colspan="1">This study</td></tr><tr><td rowspan="1" colspan="1">66</td><td rowspan="1" colspan="1"><italic><tp:taxon-name><tp:taxon-name-part taxon-name-part-type="genus" reg="Newmanella">Newmanella</tp:taxon-name-part> <tp:taxon-name-part taxon-name-part-type="species" reg="spinosus">spinosus</tp:taxon-name-part></tp:taxon-name></italic> Chan &amp; Cheang, 2016</td><td rowspan="1" colspan="1">Ambon</td><td rowspan="1" colspan="1">Stone, reef surface</td><td rowspan="1" colspan="1">This study</td></tr><tr><td rowspan="1" colspan="1">
                  <tp:taxon-name>
                    <tp:taxon-name-part taxon-name-part-type="family">Archaeobalanidae</tp:taxon-name-part>
                  </tp:taxon-name>
                </td><td rowspan="1" colspan="1">67</td><td rowspan="1" colspan="1"><italic><tp:taxon-name><tp:taxon-name-part taxon-name-part-type="genus" reg="Armatobalanus">Armatobalanus</tp:taxon-name-part> <tp:taxon-name-part taxon-name-part-type="species" reg="allium">allium</tp:taxon-name-part></tp:taxon-name></italic> (Darwin, 1854)</td><td rowspan="1" colspan="1">Banda Sea</td><td rowspan="1" colspan="1"/><td rowspan="1" colspan="1">
                  <xref ref-type="bibr" rid="B36">Jones and Hosie (2016)</xref>
                </td></tr><tr><td rowspan="4" colspan="1">
                  <tp:taxon-name>
                    <tp:taxon-name-part taxon-name-part-type="subfamily">Archaeobalaninae</tp:taxon-name-part>
                  </tp:taxon-name>
                </td><td rowspan="1" colspan="1">68</td><td rowspan="1" colspan="1"><italic><tp:taxon-name><tp:taxon-name-part taxon-name-part-type="genus" reg="Armatobalanus">Armatobalanus</tp:taxon-name-part> <tp:taxon-name-part taxon-name-part-type="species" reg="cepa">cepa</tp:taxon-name-part></tp:taxon-name></italic> (Darwin, 1854)</td><td rowspan="1" colspan="1">Aru Island</td><td rowspan="1" colspan="1"/><td rowspan="1" colspan="1">
                  <xref ref-type="bibr" rid="B36">Jones and Hosie (2016)</xref>
                </td></tr><tr><td rowspan="1" colspan="1">69</td><td rowspan="1" colspan="1"><italic><tp:taxon-name><tp:taxon-name-part taxon-name-part-type="genus" reg="Armatobalanus">Armatobalanus</tp:taxon-name-part> <tp:taxon-name-part taxon-name-part-type="species" reg="quadrivittatus">quadrivittatus</tp:taxon-name-part></tp:taxon-name></italic> (Darwin, 1854)</td><td rowspan="1" colspan="1">Banda Sea</td><td rowspan="1" colspan="1"/><td rowspan="1" colspan="1">
                  <xref ref-type="bibr" rid="B36">Jones and Hosie (2016)</xref>
                </td></tr><tr><td rowspan="1" colspan="1">70</td><td rowspan="1" colspan="1"><italic><tp:taxon-name><tp:taxon-name-part taxon-name-part-type="genus" reg="Conopea">Conopea</tp:taxon-name-part> <tp:taxon-name-part taxon-name-part-type="species" reg="dentifer">dentifer</tp:taxon-name-part></tp:taxon-name></italic> (Broch, 1922)</td><td rowspan="1" colspan="1">Kei Islands</td><td rowspan="1" colspan="1"/><td rowspan="1" colspan="1">
                  <xref ref-type="bibr" rid="B34">Jones et al. (2001)</xref>
                </td></tr><tr><td rowspan="1" colspan="1">71</td><td rowspan="1" colspan="1"><italic><tp:taxon-name><tp:taxon-name-part taxon-name-part-type="genus" reg="Conopea">Conopea</tp:taxon-name-part> <tp:taxon-name-part taxon-name-part-type="species" reg="navicula">navicula</tp:taxon-name-part></tp:taxon-name></italic> (Darwin, 1854)</td><td rowspan="1" colspan="1">Near Damar Island (South of Halmahera)</td><td rowspan="1" colspan="1"/><td rowspan="1" colspan="1">
                  <xref ref-type="bibr" rid="B31">Hoek (1913)</xref>
                </td></tr><tr><td rowspan="26" colspan="1">
                  <tp:taxon-name>
                    <tp:taxon-name-part taxon-name-part-type="suborder">Balanomorpha</tp:taxon-name-part>
                  </tp:taxon-name>
                </td><td rowspan="1" colspan="1">
                  <tp:taxon-name>
                    <tp:taxon-name-part taxon-name-part-type="family">Archaeobalanidae</tp:taxon-name-part>
                  </tp:taxon-name>
                </td><td rowspan="1" colspan="1">72</td><td rowspan="1" colspan="1"><italic><tp:taxon-name><tp:taxon-name-part taxon-name-part-type="genus" reg="Membranobalanus">Membranobalanus</tp:taxon-name-part> <tp:taxon-name-part taxon-name-part-type="species" reg="cuneiformis">cuneiformis</tp:taxon-name-part></tp:taxon-name></italic> (Hiro, 1936)</td><td rowspan="1" colspan="1">Arafura Sea</td><td rowspan="1" colspan="1"/><td rowspan="1" colspan="1">
                  <xref ref-type="bibr" rid="B36">Jones and Hosie (2016)</xref>
                </td></tr><tr><td rowspan="5" colspan="1">
                  <tp:taxon-name>
                    <tp:taxon-name-part taxon-name-part-type="subfamily">Archaeobalaninae</tp:taxon-name-part>
                  </tp:taxon-name>
                </td><td rowspan="1" colspan="1">73</td><td rowspan="1" colspan="1"><italic><tp:taxon-name><tp:taxon-name-part taxon-name-part-type="genus" reg="Solidobalanus">Solidobalanus</tp:taxon-name-part> <tp:taxon-name-part taxon-name-part-type="species" reg="auricoma">auricoma</tp:taxon-name-part></tp:taxon-name></italic> (Hoek, 1913)</td><td rowspan="1" colspan="1">Banda Sea, Ternate, Kei Islands</td><td rowspan="1" colspan="1"/><td rowspan="1" colspan="1"><xref ref-type="bibr" rid="B31">Hoek (1913)</xref>, <xref ref-type="bibr" rid="B34">Jones et al. (2001)</xref></td></tr><tr><td rowspan="1" colspan="1">74</td><td rowspan="1" colspan="1"><italic><tp:taxon-name><tp:taxon-name-part taxon-name-part-type="genus" reg="Solidobalanus">Solidobalanus</tp:taxon-name-part> <tp:taxon-name-part taxon-name-part-type="species" reg="socialis">socialis</tp:taxon-name-part></tp:taxon-name></italic> (Hoek, 1883)</td><td rowspan="1" colspan="1">Arafura Sea, Ternate, Kei Islands</td><td rowspan="1" colspan="1"/><td rowspan="1" colspan="1">
                  <xref ref-type="bibr" rid="B31">Hoek (1913)</xref>
                </td></tr><tr><td rowspan="1" colspan="1">75</td><td rowspan="1" colspan="1"><italic><tp:taxon-name><tp:taxon-name-part taxon-name-part-type="genus" reg="Striatobalanus">Striatobalanus</tp:taxon-name-part> <tp:taxon-name-part taxon-name-part-type="species" reg="amaryllis">amaryllis</tp:taxon-name-part></tp:taxon-name></italic> (Darwin, 1854)</td><td rowspan="1" colspan="1">Arafura Sea</td><td rowspan="1" colspan="1"/><td rowspan="1" colspan="1">
                  <xref ref-type="bibr" rid="B36">Jones and Hosie (2016)</xref>
                </td></tr><tr><td rowspan="1" colspan="1">76</td><td rowspan="1" colspan="1"><italic><tp:taxon-name><tp:taxon-name-part taxon-name-part-type="genus" reg="Striatobalanus">Striatobalanus</tp:taxon-name-part> <tp:taxon-name-part taxon-name-part-type="species" reg="kruegeri">kruegeri</tp:taxon-name-part></tp:taxon-name></italic> (Pilsbry, 1916)</td><td rowspan="1" colspan="1">Moluccas</td><td rowspan="1" colspan="1"/><td rowspan="1" colspan="1">
                  <xref ref-type="bibr" rid="B36">Jones and Hosie (2016)</xref>
                </td></tr><tr><td rowspan="1" colspan="1">77</td><td rowspan="1" colspan="1"><italic><tp:taxon-name><tp:taxon-name-part taxon-name-part-type="genus" reg="Striatobalanus">Striatobalanus</tp:taxon-name-part> <tp:taxon-name-part taxon-name-part-type="species" reg="tenuis">tenuis</tp:taxon-name-part></tp:taxon-name></italic> (Hoek, 1883)</td><td rowspan="1" colspan="1">Kei Islands, Arafura Sea</td><td rowspan="1" colspan="1"/><td rowspan="1" colspan="1"><xref ref-type="bibr" rid="B31">Hoek (1913)</xref>, <xref ref-type="bibr" rid="B36">Jones and Hosie (2016)</xref></td></tr><tr><td rowspan="2" colspan="1">
                  <tp:taxon-name>
                    <tp:taxon-name-part taxon-name-part-type="subfamily">Bryozobiinae</tp:taxon-name-part>
                  </tp:taxon-name>
                </td><td rowspan="1" colspan="1">78</td><td rowspan="1" colspan="1"><italic><tp:taxon-name><tp:taxon-name-part taxon-name-part-type="genus" reg="Multatria">Multatria</tp:taxon-name-part> <tp:taxon-name-part taxon-name-part-type="species" reg="terebratus">terebratus</tp:taxon-name-part></tp:taxon-name></italic> (Darwin, 1854)</td><td rowspan="1" colspan="1">Kei Islands</td><td rowspan="1" colspan="1"/><td rowspan="1" colspan="1"><xref ref-type="bibr" rid="B31">Hoek (1913)</xref>, <xref ref-type="bibr" rid="B36">Jones and Hosie (2016)</xref></td></tr><tr><td rowspan="1" colspan="1">79</td><td rowspan="1" colspan="1"><italic><tp:taxon-name><tp:taxon-name-part taxon-name-part-type="genus" reg="Eoatria">Eoatria</tp:taxon-name-part> <tp:taxon-name-part taxon-name-part-type="species" reg="quinquevittatus">quinquevittatus</tp:taxon-name-part></tp:taxon-name></italic> (Hoek, 1913)</td><td rowspan="1" colspan="1">Banda Sea, Ambon Island</td><td rowspan="1" colspan="1"/><td rowspan="1" colspan="1">
                  <xref ref-type="bibr" rid="B36">Jones and Hosie (2016)</xref>
                </td></tr><tr><td rowspan="1" colspan="1">
                  <tp:taxon-name>
                    <tp:taxon-name-part taxon-name-part-type="family">Pyrgomatidae</tp:taxon-name-part>
                  </tp:taxon-name>
                </td><td rowspan="1" colspan="1">80</td><td rowspan="1" colspan="1"><italic><tp:taxon-name><tp:taxon-name-part taxon-name-part-type="genus" reg="Cantellius">Cantellius</tp:taxon-name-part> <tp:taxon-name-part taxon-name-part-type="species" reg="euspinulosum">euspinulosum</tp:taxon-name-part></tp:taxon-name></italic> (Broch, 1931)</td><td rowspan="1" colspan="1">Ambon</td><td rowspan="1" colspan="1"/><td rowspan="1" colspan="1">
                  <xref ref-type="bibr" rid="B36">Jones and Hosie (2016)</xref>
                </td></tr><tr><td rowspan="6" colspan="1">
                  <tp:taxon-name>
                    <tp:taxon-name-part taxon-name-part-type="subfamily">Pyrgomatinae</tp:taxon-name-part>
                  </tp:taxon-name>
                </td><td rowspan="1" colspan="1">81</td><td rowspan="1" colspan="1"><italic><tp:taxon-name><tp:taxon-name-part taxon-name-part-type="genus" reg="Cantellius">Cantellius</tp:taxon-name-part> <tp:taxon-name-part taxon-name-part-type="species" reg="gregarious">gregarious</tp:taxon-name-part></tp:taxon-name></italic> (Sowerby, 1823)</td><td rowspan="1" colspan="1">Banda Sea</td><td rowspan="1" colspan="1"/><td rowspan="1" colspan="1">
                  <xref ref-type="bibr" rid="B34">Jones et al. (2001)</xref>
                </td></tr><tr><td rowspan="1" colspan="1">82</td><td rowspan="1" colspan="1"><italic><tp:taxon-name><tp:taxon-name-part taxon-name-part-type="genus" reg="Cantellius">Cantellius</tp:taxon-name-part> <tp:taxon-name-part taxon-name-part-type="species" reg="pallidus">pallidus</tp:taxon-name-part></tp:taxon-name></italic> (Broch, 1931)</td><td rowspan="1" colspan="1">Banda Sea</td><td rowspan="1" colspan="1"/><td rowspan="1" colspan="1">
                  <xref ref-type="bibr" rid="B34">Jones et al. (2001)</xref>
                </td></tr><tr><td rowspan="1" colspan="1">83</td><td rowspan="1" colspan="1"><italic><tp:taxon-name><tp:taxon-name-part taxon-name-part-type="genus" reg="Galkinius">Galkinius</tp:taxon-name-part> <tp:taxon-name-part taxon-name-part-type="species" reg="indica">indica</tp:taxon-name-part></tp:taxon-name></italic> (Annandale, 1924)</td><td rowspan="1" colspan="1">Kei Islands</td><td rowspan="1" colspan="1"/><td rowspan="1" colspan="1">
                  <xref ref-type="bibr" rid="B36">Jones and Hosie (2016)</xref>
                </td></tr><tr><td rowspan="1" colspan="1">84</td><td rowspan="1" colspan="1"><italic><tp:taxon-name><tp:taxon-name-part taxon-name-part-type="genus" reg="Hoekia">Hoekia</tp:taxon-name-part> <tp:taxon-name-part taxon-name-part-type="species" reg="fornix">fornix</tp:taxon-name-part></tp:taxon-name></italic> Ross &amp; Newman, 1995</td><td rowspan="1" colspan="1">Moluccas</td><td rowspan="1" colspan="1"/><td rowspan="1" colspan="1">
                  <xref ref-type="bibr" rid="B36">Jones and Hosie (2016)</xref>
                </td></tr><tr><td rowspan="1" colspan="1">85</td><td rowspan="1" colspan="1"><italic><tp:taxon-name><tp:taxon-name-part taxon-name-part-type="genus" reg="Nobia">Nobia</tp:taxon-name-part> <tp:taxon-name-part taxon-name-part-type="species" reg="grandis">grandis</tp:taxon-name-part></tp:taxon-name></italic> Sowerby, 1839</td><td rowspan="1" colspan="1">Kei Islands</td><td rowspan="1" colspan="1"/><td rowspan="1" colspan="1">
                  <xref ref-type="bibr" rid="B34">Jones et al. (2001)</xref>
                </td></tr><tr><td rowspan="1" colspan="1">86</td><td rowspan="1" colspan="1"><italic><tp:taxon-name><tp:taxon-name-part taxon-name-part-type="genus" reg="Pyrgoma">Pyrgoma</tp:taxon-name-part> <tp:taxon-name-part taxon-name-part-type="species" reg="kuri">kuri</tp:taxon-name-part></tp:taxon-name></italic> Hoek, 1913</td><td rowspan="1" colspan="1">Kei Islands</td><td rowspan="1" colspan="1"/><td rowspan="1" colspan="1">
                  <xref ref-type="bibr" rid="B31">Hoek (1913)</xref>
                </td></tr><tr><td rowspan="1" colspan="1">
                  <tp:taxon-name>
                    <tp:taxon-name-part taxon-name-part-type="family">Balanidae</tp:taxon-name-part>
                  </tp:taxon-name>
                </td><td rowspan="1" colspan="1">87</td><td rowspan="1" colspan="1"><italic><tp:taxon-name><tp:taxon-name-part taxon-name-part-type="genus" reg="Amphibalanus">Amphibalanus</tp:taxon-name-part> <tp:taxon-name-part taxon-name-part-type="species" reg="amphitrite">amphitrite</tp:taxon-name-part></tp:taxon-name></italic> (Darwin, 1854)</td><td rowspan="1" colspan="1">Ambon, Saparua</td><td rowspan="1" colspan="1">Stone, mollusc shell, capitulum of <italic><tp:taxon-name><tp:taxon-name-part taxon-name-part-type="genus" reg="Lepas">Lepas</tp:taxon-name-part> <tp:taxon-name-part taxon-name-part-type="species" reg="anserifera">anserifera</tp:taxon-name-part></tp:taxon-name></italic></td><td rowspan="1" colspan="1">This study</td></tr><tr><td rowspan="4" colspan="1">
                  <tp:taxon-name>
                    <tp:taxon-name-part taxon-name-part-type="subfamily">Amphibalaninae</tp:taxon-name-part>
                  </tp:taxon-name>
                </td><td rowspan="1" colspan="1">88</td><td rowspan="1" colspan="1"><italic><tp:taxon-name><tp:taxon-name-part taxon-name-part-type="genus" reg="Amphibalanus">Amphibalanus</tp:taxon-name-part> <tp:taxon-name-part taxon-name-part-type="species" reg="reticulatus">reticulatus</tp:taxon-name-part></tp:taxon-name></italic> (Utinomi, 1967)</td><td rowspan="1" colspan="1">Ambon</td><td rowspan="1" colspan="1">Stone, concrete wall at port</td><td rowspan="1" colspan="1">This study</td></tr><tr><td rowspan="1" colspan="1">89</td><td rowspan="1" colspan="1"><italic><tp:taxon-name><tp:taxon-name-part taxon-name-part-type="genus" reg="Amphibalanus">Amphibalanus</tp:taxon-name-part> <tp:taxon-name-part taxon-name-part-type="species" reg="variegatus">variegatus</tp:taxon-name-part></tp:taxon-name></italic> (Darwin, 1854)</td><td rowspan="1" colspan="1">Ambon, Saparua</td><td rowspan="1" colspan="1">Stone, plastic</td><td rowspan="1" colspan="1">This study</td></tr><tr><td rowspan="1" colspan="1">90</td><td rowspan="1" colspan="1"><italic><tp:taxon-name><tp:taxon-name-part taxon-name-part-type="genus" reg="Amphibalanus">Amphibalanus</tp:taxon-name-part> <tp:taxon-name-part taxon-name-part-type="species" reg="zhujiangensis">zhujiangensis</tp:taxon-name-part></tp:taxon-name></italic> (Ren, 1989)</td><td rowspan="1" colspan="1">Ambon, Saparua, Seram</td><td rowspan="1" colspan="1">Stone, capitulum of <italic><tp:taxon-name><tp:taxon-name-part taxon-name-part-type="genus" reg="Lepas">Lepas</tp:taxon-name-part> <tp:taxon-name-part taxon-name-part-type="species" reg="anserifera">anserifera</tp:taxon-name-part></tp:taxon-name></italic></td><td rowspan="1" colspan="1">This study</td></tr><tr><td rowspan="1" colspan="1">91</td><td rowspan="1" colspan="1"><italic><tp:taxon-name><tp:taxon-name-part taxon-name-part-type="genus" reg="Amphibalanus">Amphibalanus</tp:taxon-name-part></tp:taxon-name></italic> sp.</td><td rowspan="1" colspan="1">Ambon, Seram</td><td rowspan="1" colspan="1">Stone, concrete wall at port</td><td rowspan="1" colspan="1">This study</td></tr><tr><td rowspan="3" colspan="1">
                  <tp:taxon-name>
                    <tp:taxon-name-part taxon-name-part-type="subfamily">Balaninae</tp:taxon-name-part>
                  </tp:taxon-name>
                </td><td rowspan="1" colspan="1">92</td><td rowspan="1" colspan="1"><italic><tp:taxon-name><tp:taxon-name-part taxon-name-part-type="genus" reg="Balanus">Balanus</tp:taxon-name-part> <tp:taxon-name-part taxon-name-part-type="species" reg="arcuatus">arcuatus</tp:taxon-name-part></tp:taxon-name></italic> Hoek, 1913</td><td rowspan="1" colspan="1">Banda</td><td rowspan="1" colspan="1"/><td rowspan="1" colspan="1">
                  <xref ref-type="bibr" rid="B31">Hoek (1913)</xref>
                </td></tr><tr><td rowspan="1" colspan="1">93</td><td rowspan="1" colspan="1"><italic><tp:taxon-name><tp:taxon-name-part taxon-name-part-type="genus" reg="Balanus">Balanus</tp:taxon-name-part> <tp:taxon-name-part taxon-name-part-type="species" reg="hystrix">hystrix</tp:taxon-name-part></tp:taxon-name></italic> Hoek, 1913</td><td rowspan="1" colspan="1">Ambon</td><td rowspan="1" colspan="1"/><td rowspan="1" colspan="1">
                  <xref ref-type="bibr" rid="B31">Hoek (1913)</xref>
                </td></tr><tr><td rowspan="1" colspan="1">94</td><td rowspan="1" colspan="1"><italic><tp:taxon-name><tp:taxon-name-part taxon-name-part-type="genus" reg="Balanus">Balanus</tp:taxon-name-part> <tp:taxon-name-part taxon-name-part-type="species" reg="longirostrum">longirostrum</tp:taxon-name-part></tp:taxon-name></italic> Hoek, 1913</td><td rowspan="1" colspan="1">Bacan</td><td rowspan="1" colspan="1"/><td rowspan="1" colspan="1">
                  <xref ref-type="bibr" rid="B31">Hoek (1913)</xref>
                </td></tr><tr><td rowspan="3" colspan="1">
                  <tp:taxon-name>
                    <tp:taxon-name-part taxon-name-part-type="subfamily">Megabalaninae</tp:taxon-name-part>
                  </tp:taxon-name>
                </td><td rowspan="1" colspan="1">95</td><td rowspan="1" colspan="1"><italic><tp:taxon-name><tp:taxon-name-part taxon-name-part-type="genus" reg="Megabalanus">Megabalanus</tp:taxon-name-part> <tp:taxon-name-part taxon-name-part-type="species" reg="occator">occator</tp:taxon-name-part></tp:taxon-name></italic> (Darwin, 1854)</td><td rowspan="1" colspan="1">Near Obilatu Island</td><td rowspan="1" colspan="1">Coral</td><td rowspan="1" colspan="1">
                  <xref ref-type="bibr" rid="B38">Kolosváry (1950)</xref>
                </td></tr><tr><td rowspan="1" colspan="1">96</td><td rowspan="1" colspan="1"><italic><tp:taxon-name><tp:taxon-name-part taxon-name-part-type="genus" reg="Megabalanus">Megabalanus</tp:taxon-name-part> <tp:taxon-name-part taxon-name-part-type="species" reg="tintinnabulum">tintinnabulum</tp:taxon-name-part></tp:taxon-name></italic> (Linnaeus, 1758)</td><td rowspan="1" colspan="1">Ambon, Saparua</td><td rowspan="1" colspan="1">Conrete bridge at port, stone, reef surface</td><td rowspan="1" colspan="1">This study</td></tr><tr><td rowspan="1" colspan="1">97</td><td rowspan="1" colspan="1"><italic><tp:taxon-name><tp:taxon-name-part taxon-name-part-type="genus" reg="Megabalanus">Megabalanus</tp:taxon-name-part> <tp:taxon-name-part taxon-name-part-type="species" reg="zebra">zebra</tp:taxon-name-part></tp:taxon-name></italic> (Darwin, 1854)</td><td rowspan="1" colspan="1">Ambon</td><td rowspan="1" colspan="1">Stone, capitulum of <italic><tp:taxon-name><tp:taxon-name-part taxon-name-part-type="genus" reg="Lepas">Lepas</tp:taxon-name-part> <tp:taxon-name-part taxon-name-part-type="species" reg="anserifera">anserifera</tp:taxon-name-part></tp:taxon-name></italic></td><td rowspan="1" colspan="1">This study</td></tr></tbody></table></table-wrap><supplementary-material xmlns:xlink="http://www.w3.org/1999/xlink" id="S1" position="float" orientation="portrait" xlink:type="simple"><object-id content-type="doi" xlink:type="simple">10.3897/zookeys.945.39044.suppl1</object-id><object-id content-type="arpha" xlink:type="simple">A5609D4C-AEE3-557E-935F-27683042590A</object-id><label>Supplementary material 1</label><caption><p>Tables S1–S28, Figs S1–S13</p></caption><statement content-type="dataType"><label>Data type</label><p>species data</p></statement><statement content-type="notes"><label>Explanation note</label><p><bold>Fig. S1</bold> The occurrence of <italic><tp:taxon-name><tp:taxon-name-part taxon-name-part-type="genus" reg="Heteralepas">Heteralepas</tp:taxon-name-part> <tp:taxon-name-part taxon-name-part-type="species" reg="japonica">japonica</tp:taxon-name-part></tp:taxon-name></italic> in the Moluccas (red dots); <bold>Fig. S2</bold> The occurrence of <italic><tp:taxon-name><tp:taxon-name-part taxon-name-part-type="genus" reg="Amphibalanus">Amphibalanus</tp:taxon-name-part> <tp:taxon-name-part taxon-name-part-type="species" reg="reticulatus">reticulatus</tp:taxon-name-part></tp:taxon-name></italic>, <italic><tp:taxon-name><tp:taxon-name-part taxon-name-part-type="genus" reg="Dosima">Dosima</tp:taxon-name-part> <tp:taxon-name-part taxon-name-part-type="species" reg="fascicularis">fascicularis</tp:taxon-name-part></tp:taxon-name></italic>, <italic><tp:taxon-name><tp:taxon-name-part taxon-name-part-type="genus" reg="Euraphia">Euraphia</tp:taxon-name-part> <tp:taxon-name-part taxon-name-part-type="species" reg="hembeli">hembeli</tp:taxon-name-part></tp:taxon-name></italic>, <italic><tp:taxon-name><tp:taxon-name-part taxon-name-part-type="genus" reg="Hexechamaesipho">Hexechamaesipho</tp:taxon-name-part> <tp:taxon-name-part taxon-name-part-type="species" reg="pilsbryi">pilsbryi</tp:taxon-name-part></tp:taxon-name></italic>, <italic><tp:taxon-name><tp:taxon-name-part taxon-name-part-type="genus" reg="Megabalanus">Megabalanus</tp:taxon-name-part> <tp:taxon-name-part taxon-name-part-type="species" reg="zebra">zebra</tp:taxon-name-part></tp:taxon-name></italic>, <italic><tp:taxon-name><tp:taxon-name-part taxon-name-part-type="genus" reg="Nesochthamalus">Nesochthamalus</tp:taxon-name-part> <tp:taxon-name-part taxon-name-part-type="species" reg="intertextus">intertextus</tp:taxon-name-part></tp:taxon-name></italic>, <italic><tp:taxon-name><tp:taxon-name-part taxon-name-part-type="genus" reg="Newmanella">Newmanella</tp:taxon-name-part> <tp:taxon-name-part taxon-name-part-type="species" reg="spinosus">spinosus</tp:taxon-name-part></tp:taxon-name></italic>, <italic><tp:taxon-name><tp:taxon-name-part taxon-name-part-type="genus" reg="Pseudoctomeris">Pseudoctomeris</tp:taxon-name-part> <tp:taxon-name-part taxon-name-part-type="species" reg="sulcata">sulcata</tp:taxon-name-part></tp:taxon-name></italic>, <italic><tp:taxon-name><tp:taxon-name-part taxon-name-part-type="genus" reg="Tetraclitella">Tetraclitella</tp:taxon-name-part> <tp:taxon-name-part taxon-name-part-type="species" reg="divisa">divisa</tp:taxon-name-part></tp:taxon-name></italic> and <italic><tp:taxon-name><tp:taxon-name-part taxon-name-part-type="genus" reg="Tetraclitella">Tetraclitella</tp:taxon-name-part> <tp:taxon-name-part taxon-name-part-type="species" reg="karandei">karandei</tp:taxon-name-part></tp:taxon-name></italic> in the Moluccas (the red dot indicates that the species occurs on the coastline of the island); <bold>Fig. S3</bold> The occurrence of <italic><tp:taxon-name><tp:taxon-name-part taxon-name-part-type="genus" reg="Chthamalus">Chthamalus</tp:taxon-name-part> <tp:taxon-name-part taxon-name-part-type="species" reg="moro">moro</tp:taxon-name-part></tp:taxon-name></italic> and <italic><tp:taxon-name><tp:taxon-name-part taxon-name-part-type="genus" reg="Lepas">Lepas</tp:taxon-name-part> <tp:taxon-name-part taxon-name-part-type="species" reg="anserifera">anserifera</tp:taxon-name-part></tp:taxon-name></italic> in the Moluccas (the red dots indicate that the species occurs on the coastline of the islands); <bold>Fig. S4</bold> The occurrence of <italic><tp:taxon-name><tp:taxon-name-part taxon-name-part-type="genus" reg="Amphibalanus">Amphibalanus</tp:taxon-name-part> <tp:taxon-name-part taxon-name-part-type="species" reg="amphitrite">amphitrite</tp:taxon-name-part></tp:taxon-name></italic>, <italic><tp:taxon-name><tp:taxon-name-part taxon-name-part-type="genus" reg="Amphibalanus">Amphibalanus</tp:taxon-name-part> <tp:taxon-name-part taxon-name-part-type="species" reg="variegatus">variegatus</tp:taxon-name-part></tp:taxon-name></italic>, <italic><tp:taxon-name><tp:taxon-name-part taxon-name-part-type="genus" reg="Capitulum">Capitulum</tp:taxon-name-part> <tp:taxon-name-part taxon-name-part-type="species" reg="mitella">mitella</tp:taxon-name-part></tp:taxon-name></italic>, <italic><tp:taxon-name><tp:taxon-name-part taxon-name-part-type="genus" reg="Megabalanus">Megabalanus</tp:taxon-name-part> <tp:taxon-name-part taxon-name-part-type="species" reg="tintinnabulum">tintinnabulum</tp:taxon-name-part></tp:taxon-name></italic>, <italic><tp:taxon-name><tp:taxon-name-part taxon-name-part-type="genus" reg="Tesseropora">Tesseropora</tp:taxon-name-part> <tp:taxon-name-part taxon-name-part-type="species" reg="rosea">rosea</tp:taxon-name-part></tp:taxon-name></italic>, <italic><tp:taxon-name><tp:taxon-name-part taxon-name-part-type="genus" reg="Tetraclita">Tetraclita</tp:taxon-name-part> <tp:taxon-name-part taxon-name-part-type="species" reg="kuroshioensis">kuroshioensis</tp:taxon-name-part></tp:taxon-name></italic> and <italic><tp:taxon-name><tp:taxon-name-part taxon-name-part-type="genus" reg="Tetraclita">Tetraclita</tp:taxon-name-part> <tp:taxon-name-part taxon-name-part-type="species" reg="squamosa">squamosa</tp:taxon-name-part></tp:taxon-name></italic> in the Moluccas (the red dots indicate that the species occurs on the coastline of the islands); <bold>Fig. S5</bold> The occurrence of <italic><tp:taxon-name><tp:taxon-name-part taxon-name-part-type="genus" reg="Microeuraphia">Microeuraphia</tp:taxon-name-part></tp:taxon-name></italic> sp. in the Moluccas (the red dot indicates that the species occurs on the coastline of the island); <bold>Fig. S6</bold> The occurrence of <italic><tp:taxon-name><tp:taxon-name-part taxon-name-part-type="genus" reg="Yamaguchiella">Yamaguchiella</tp:taxon-name-part> <tp:taxon-name-part taxon-name-part-type="species" reg="coerulescens">coerulescens</tp:taxon-name-part></tp:taxon-name></italic> in the Moluccas (the red dots indicate that the species occurs on the coastline of the islands); <bold>Fig. S7</bold> The occurrence of <italic><tp:taxon-name><tp:taxon-name-part taxon-name-part-type="genus" reg="Neonrosella">Neonrosella</tp:taxon-name-part> <tp:taxon-name-part taxon-name-part-type="species" reg="vitiata">vitiata</tp:taxon-name-part></tp:taxon-name></italic> in the Moluccas (the red dots indicate that the species occurs on the coastline of the islands); <bold>Fig. S8</bold> The occurrence of <italic><tp:taxon-name><tp:taxon-name-part taxon-name-part-type="genus" reg="Amphibalanus">Amphibalanus</tp:taxon-name-part> <tp:taxon-name-part taxon-name-part-type="species" reg="zhujiangensis">zhujiangensis</tp:taxon-name-part></tp:taxon-name></italic> in the Moluccas (the red dots indicate that the species occurs on the coastline of the islands); <bold>Fig. S9</bold> The occurrence of <italic><tp:taxon-name><tp:taxon-name-part taxon-name-part-type="genus" reg="Amphibalanus">Amphibalanus</tp:taxon-name-part></tp:taxon-name></italic> sp. in the Moluccas (the red dots indicate that the species occurs on the coastline of the islands); <bold>Fig. S10</bold> Bayesian phylogeny of concatenated <abbrev xlink:title="cytochrome oxidase subunit I" id="ABBRID0ESVDM" xlink:type="simple">COI</abbrev> and <abbrev xlink:title="18S ribosomal RNA" id="ABBRID0EWVDM" xlink:type="simple">18S</abbrev> gene sequences. Values next to nodes are support values; <bold>Fig. S11</bold><abbrev xlink:title="Maximum Likelihood" id="ABBRID0E3VDM" xlink:type="simple">ML</abbrev> phylogeny of concatinated <abbrev xlink:title="cytochrome oxidase subunit I" id="ABBRID0EAWDM" xlink:type="simple">COI</abbrev> and <abbrev xlink:title="18S ribosomal RNA" id="ABBRID0EEWDM" xlink:type="simple">18S</abbrev> gene sequences. Values next to nodes are support values; <bold>Fig. S12</bold><abbrev xlink:title="Maximum Likelihood" id="ABBRID0EKWDM" xlink:type="simple">ML</abbrev> phylogeny of <abbrev xlink:title="18S ribosomal RNA" id="ABBRID0EOWDM" xlink:type="simple">18S</abbrev> gene sequences. Tips coloured in red are the new samples sequenced for this manuscript. Values next to nodes are support values; <bold>Fig. S13</bold><abbrev xlink:title="Maximum Likelihood" id="ABBRID0EUWDM" xlink:type="simple">ML</abbrev> phylogeny of <abbrev xlink:title="cytochrome oxidase subunit I" id="ABBRID0EYWDM" xlink:type="simple">COI</abbrev> gene sequences. Tips coloured in red are the new samples sequenced for this manuscript. Values next to nodes are support values; <bold>Table S1.</bold> Table of sample information for DNA samples sequenced for this study; <bold>Table S2.</bold> Measurements for <italic><tp:taxon-name><tp:taxon-name-part taxon-name-part-type="genus" reg="Heteralepas">Heteralepas</tp:taxon-name-part> <tp:taxon-name-part taxon-name-part-type="species" reg="japonica">japonica</tp:taxon-name-part></tp:taxon-name></italic> (N = 25); <bold>Table S3.</bold> Measurements for <italic><tp:taxon-name><tp:taxon-name-part taxon-name-part-type="genus" reg="Dosima">Dosima</tp:taxon-name-part> <tp:taxon-name-part taxon-name-part-type="species" reg="fascicularis">fascicularis</tp:taxon-name-part></tp:taxon-name></italic> (N = 6); <bold>Table S4.</bold> Measurements for <italic><tp:taxon-name><tp:taxon-name-part taxon-name-part-type="genus" reg="Lepas">Lepas</tp:taxon-name-part> <tp:taxon-name-part taxon-name-part-type="species" reg="anserifera">anserifera</tp:taxon-name-part></tp:taxon-name></italic> (N = 25); <bold>Table S5.</bold> Measurements for <italic><tp:taxon-name><tp:taxon-name-part taxon-name-part-type="genus" reg="Capitulum">Capitulum</tp:taxon-name-part> <tp:taxon-name-part taxon-name-part-type="species" reg="mitella">mitella</tp:taxon-name-part></tp:taxon-name></italic> (N = 25); <bold>Table S6.</bold> Measurements for <italic><tp:taxon-name><tp:taxon-name-part taxon-name-part-type="genus" reg="Pseudoctomeris">Pseudoctomeris</tp:taxon-name-part> <tp:taxon-name-part taxon-name-part-type="species" reg="sulcata">sulcata</tp:taxon-name-part></tp:taxon-name></italic> (N = 2); <bold>Table S7.</bold> Measurements for <italic><tp:taxon-name><tp:taxon-name-part taxon-name-part-type="genus" reg="Hexechamaesipho">Hexechamaesipho</tp:taxon-name-part> <tp:taxon-name-part taxon-name-part-type="species" reg="pilsbryi">pilsbryi</tp:taxon-name-part></tp:taxon-name></italic> (N = 10); <bold>Table S8.</bold> Measurements for <italic><tp:taxon-name><tp:taxon-name-part taxon-name-part-type="genus" reg="Nesochthamalus">Nesochthamalus</tp:taxon-name-part> <tp:taxon-name-part taxon-name-part-type="species" reg="intertextus">intertextus</tp:taxon-name-part></tp:taxon-name></italic> (N = 10), <bold>Table S9.</bold> Measurements for <italic><tp:taxon-name><tp:taxon-name-part taxon-name-part-type="genus" reg="Euraphia">Euraphia</tp:taxon-name-part> <tp:taxon-name-part taxon-name-part-type="species" reg="hembeli">hembeli</tp:taxon-name-part></tp:taxon-name></italic> (N = 1); <bold>Table S10.</bold> Measurements for <italic><tp:taxon-name><tp:taxon-name-part taxon-name-part-type="genus" reg="Microeuraphia">Microeuraphia</tp:taxon-name-part></tp:taxon-name></italic> sp. (N = 2); <bold>Table S11.</bold> Measurements for <italic><tp:taxon-name><tp:taxon-name-part taxon-name-part-type="genus" reg="Chthamalus">Chthamalus</tp:taxon-name-part> <tp:taxon-name-part taxon-name-part-type="species" reg="moro">moro</tp:taxon-name-part></tp:taxon-name></italic> (N = 25); <bold>Table S12.</bold> Measurements for <italic><tp:taxon-name><tp:taxon-name-part taxon-name-part-type="genus" reg="Tetraclitella">Tetraclitella</tp:taxon-name-part> <tp:taxon-name-part taxon-name-part-type="species" reg="divisa">divisa</tp:taxon-name-part></tp:taxon-name></italic> (N = 1); <bold>Table S13.</bold> Measurements for <italic><tp:taxon-name><tp:taxon-name-part taxon-name-part-type="genus" reg="Tetraclitella">Tetraclitella</tp:taxon-name-part> <tp:taxon-name-part taxon-name-part-type="species" reg="karandei">karandei</tp:taxon-name-part></tp:taxon-name></italic> (N = 3); <bold>Table S14.</bold> Measurements for <italic><tp:taxon-name><tp:taxon-name-part taxon-name-part-type="genus" reg="Tesseropora">Tesseropora</tp:taxon-name-part> <tp:taxon-name-part taxon-name-part-type="species" reg="rosea">rosea</tp:taxon-name-part></tp:taxon-name></italic> (N = 15); <bold>Table S15.</bold> Measurements for <italic><tp:taxon-name><tp:taxon-name-part taxon-name-part-type="genus" reg="Tetraclita">Tetraclita</tp:taxon-name-part> <tp:taxon-name-part taxon-name-part-type="species" reg="kuroshioensis">kuroshioensis</tp:taxon-name-part></tp:taxon-name></italic> (N = 5); <bold>Table S16.</bold> Measurements for <italic><tp:taxon-name><tp:taxon-name-part taxon-name-part-type="genus" reg="Tetraclita">Tetraclita</tp:taxon-name-part> <tp:taxon-name-part taxon-name-part-type="species" reg="squamosa">squamosa</tp:taxon-name-part></tp:taxon-name></italic> (N = 5); <bold>Table S17.</bold> Measurements for <italic><tp:taxon-name><tp:taxon-name-part taxon-name-part-type="genus" reg="Yamaguchiella">Yamaguchiella</tp:taxon-name-part> <tp:taxon-name-part taxon-name-part-type="species" reg="coerulescens">coerulescens</tp:taxon-name-part></tp:taxon-name></italic> (N = 25); <bold>Table S18.</bold> Measurements for <italic><tp:taxon-name><tp:taxon-name-part taxon-name-part-type="genus" reg="Neonrosella">Neonrosella</tp:taxon-name-part> <tp:taxon-name-part taxon-name-part-type="species" reg="vitiata">vitiata</tp:taxon-name-part></tp:taxon-name></italic> (N = 4); <bold>Table S19.</bold> Measurements for <italic><tp:taxon-name><tp:taxon-name-part taxon-name-part-type="genus" reg="Newmanella">Newmanella</tp:taxon-name-part> <tp:taxon-name-part taxon-name-part-type="species" reg="spinosus">spinosus</tp:taxon-name-part></tp:taxon-name></italic> (N = 5); <bold>Table S20.</bold> Measurements for <italic><tp:taxon-name><tp:taxon-name-part taxon-name-part-type="genus" reg="Amphibalanus">Amphibalanus</tp:taxon-name-part> <tp:taxon-name-part taxon-name-part-type="species" reg="amphitrite">amphitrite</tp:taxon-name-part></tp:taxon-name></italic> (N = 15); <bold>Table S21.</bold> Measurements for <italic><tp:taxon-name><tp:taxon-name-part taxon-name-part-type="genus" reg="Amphibalanus">Amphibalanus</tp:taxon-name-part> <tp:taxon-name-part taxon-name-part-type="species" reg="reticulatus">reticulatus</tp:taxon-name-part></tp:taxon-name></italic> (N = 5); <bold>Table S22.</bold> Measurements for <italic><tp:taxon-name><tp:taxon-name-part taxon-name-part-type="genus" reg="Amphibalanus">Amphibalanus</tp:taxon-name-part> <tp:taxon-name-part taxon-name-part-type="species" reg="variegatus">variegatus</tp:taxon-name-part></tp:taxon-name></italic> (N = 10); <bold>Table S23.</bold> Measurements for <italic><tp:taxon-name><tp:taxon-name-part taxon-name-part-type="genus" reg="Amphibalanus">Amphibalanus</tp:taxon-name-part> <tp:taxon-name-part taxon-name-part-type="species" reg="zhujiangensis">zhujiangensis</tp:taxon-name-part></tp:taxon-name></italic> (N = 11); <bold>Table S24.</bold> Measurements for <italic><tp:taxon-name><tp:taxon-name-part taxon-name-part-type="genus" reg="Amphibalanus">Amphibalanus</tp:taxon-name-part></tp:taxon-name></italic> sp. (N = 4); <bold>Table S25.</bold> Measurements for <italic><tp:taxon-name><tp:taxon-name-part taxon-name-part-type="genus" reg="Megabalanus">Megabalanus</tp:taxon-name-part> <tp:taxon-name-part taxon-name-part-type="species" reg="tintinnabulum">tintinnabulum</tp:taxon-name-part></tp:taxon-name></italic> (N = 4); <bold>Talbe S26.</bold> Measurements for <italic><tp:taxon-name><tp:taxon-name-part taxon-name-part-type="genus" reg="Megabalanus">Megabalanus</tp:taxon-name-part> <tp:taxon-name-part taxon-name-part-type="species" reg="zebra">zebra</tp:taxon-name-part></tp:taxon-name></italic> (N = 8); <bold>Table S27.</bold> Kimura 2-parameter (K2P) distances of <abbrev xlink:title="cytochrome oxidase subunit I" id="ABBRID0E4AEM" xlink:type="simple">COI</abbrev> sequences between species for <italic><tp:taxon-name><tp:taxon-name-part taxon-name-part-type="genus" reg="Microeuraphia">Microeuraphia</tp:taxon-name-part></tp:taxon-name></italic> sp.; <bold>Table S28.</bold> Kimura 2-parameter (K2P) distances of <abbrev xlink:title="cytochrome oxidase subunit I" id="ABBRID0EKBEM" xlink:type="simple">COI</abbrev> sequences between species for <italic><tp:taxon-name><tp:taxon-name-part taxon-name-part-type="genus" reg="Amphibalanus">Amphibalanus</tp:taxon-name-part></tp:taxon-name></italic> sp.</p></statement><media xlink:href="zookeys-945-017-s001.pdf" mimetype="application" mime-subtype="pdf" position="float" orientation="portrait" xlink:type="simple" id="oo_428616.pdf"><uri content-type="original_file" xlink:type="simple">https://binary.pensoft.net/file/428616</uri></media><permissions><license xlink:type="simple"><license-p>This dataset is made available under the Open Database License (http://opendatacommons.org/licenses/odbl/1.0/). The Open Database License (ODbL) is a license agreement intended to allow users to freely share, modify, and use this Dataset while maintaining this same freedom for others, provided that the original source and author(s) are credited.</license-p></license></permissions><attrib specific-use="authors">Pipit Pitriana, Luis Valente, Thomas von Rintelen, Diana S. Jones, Romanus E. Prabowo, Kristina von Rintelen</attrib></supplementary-material></tp:treatment-sec><ref-list><ref id="B31"><mixed-citation xmlns:xlink="http://www.w3.org/1999/xlink" xlink:type="simple"><person-group><name name-style="western"><surname>Hoek</surname><given-names>PP</given-names></name></person-group> (<year>1913</year>) <source>The <tp:taxon-name><tp:taxon-name-part taxon-name-part-type="infraclass">Cirripedia</tp:taxon-name-part></tp:taxon-name> of the Siboga-Expedition: B. <tp:taxon-name><tp:taxon-name-part taxon-name-part-type="infraclass">Cirripedia</tp:taxon-name-part></tp:taxon-name><tp:taxon-name><tp:taxon-name-part taxon-name-part-type="order">Sessilia</tp:taxon-name-part></tp:taxon-name>.</source><publisher-name>EJ Brill</publisher-name>, <publisher-loc>Leiden</publisher-loc>, <size units="page">275 pp</size>.</mixed-citation></ref><ref id="B36"><mixed-citation xmlns:xlink="http://www.w3.org/1999/xlink" xlink:type="simple"><person-group><name name-style="western"><surname>Jones</surname><given-names>DS</given-names></name><name name-style="western"><surname>Hosie</surname><given-names>AM</given-names></name></person-group> (<year>2016</year>) <article-title>A checklist of the barnacles (<tp:taxon-name><tp:taxon-name-part taxon-name-part-type="infraclass">Cirripedia</tp:taxon-name-part></tp:taxon-name>: <tp:taxon-name><tp:taxon-name-part taxon-name-part-type="superorder">Thoracica</tp:taxon-name-part></tp:taxon-name>) of Singapore and neighbouring waters.</article-title><source>Raffles Bulletin of Zoology</source><volume>34</volume>: <fpage>241</fpage>–<lpage>311</lpage>.</mixed-citation></ref><ref id="B34"><mixed-citation xmlns:xlink="http://www.w3.org/1999/xlink" xlink:type="simple"><person-group><name name-style="western"><surname>Jones</surname><given-names>DS</given-names></name><name name-style="western"><surname>Hewitt</surname><given-names>MA</given-names></name><name name-style="western"><surname>Sampey</surname><given-names>A</given-names></name></person-group> (<year>2001</year>) <article-title>A checklist of the <tp:taxon-name><tp:taxon-name-part taxon-name-part-type="infraclass">Cirripedia</tp:taxon-name-part></tp:taxon-name> of the South China Sea. Raffles Bulletin of Zoology.</article-title><source>National University of Singapore</source><volume>48</volume>: <fpage>233</fpage>–<lpage>308</lpage>.</mixed-citation></ref><ref id="B64"><mixed-citation xmlns:xlink="http://www.w3.org/1999/xlink" xlink:type="simple"><person-group><name name-style="western"><surname>Shalaeva</surname><given-names>K</given-names></name><name name-style="western"><surname>Boxshall</surname><given-names>G</given-names></name></person-group> (<year>2014</year>) <article-title>An illustrated catalogue of the scalpellid barnacles (<tp:taxon-name><tp:taxon-name-part taxon-name-part-type="subphylum">Crustacea</tp:taxon-name-part></tp:taxon-name>: <tp:taxon-name><tp:taxon-name-part taxon-name-part-type="infraclass">Cirripedia</tp:taxon-name-part></tp:taxon-name>: <tp:taxon-name><tp:taxon-name-part taxon-name-part-type="family">Scalpellidae</tp:taxon-name-part></tp:taxon-name>) collected during the HMS “Challenger” expedition and deposited in the Natural History Museum, London.</article-title><source>Zootaxa</source><volume>3804</volume>(<issue>1</issue>): <fpage>1</fpage>–<lpage>63</lpage>.<ext-link xlink:type="simple" ext-link-type="doi" xlink:href="10.11646/zootaxa.3804.1.1">https://doi.org/10.11646/zootaxa.3804.1.1</ext-link></mixed-citation></ref><ref id="B6"><mixed-citation xmlns:xlink="http://www.w3.org/1999/xlink" xlink:type="simple"><person-group><name name-style="western"><surname>Buckeridge</surname><given-names>JS</given-names></name></person-group> (<year>1994</year>) <tp:taxon-name><tp:taxon-name-part taxon-name-part-type="infraclass">Cirripedia</tp:taxon-name-part></tp:taxon-name><tp:taxon-name><tp:taxon-name-part taxon-name-part-type="superorder">Thoracica</tp:taxon-name-part></tp:taxon-name>: <tp:taxon-name><tp:taxon-name-part taxon-name-part-type="suborder">Verrucomorpha</tp:taxon-name-part></tp:taxon-name> of New Caledonia, Indonesia, Wallis, and Futuna Islands. In: Résultats Des Campagnes MUSORSTOM Volume 12. Muséum national d’Histoire naturelle, Paris, 87–125.</mixed-citation></ref><ref id="B38"><mixed-citation xmlns:xlink="http://www.w3.org/1999/xlink" xlink:type="simple"><person-group><name name-style="western"><surname>Kolosváry</surname><given-names>G</given-names></name></person-group> (<year>1950</year>) <article-title>On some balanids living in corals, collected by the <tp:taxon-name><tp:taxon-name-part taxon-name-part-type="genus">Snellius</tp:taxon-name-part></tp:taxon-name> Expedition in 1930.</article-title><source>Zoologische Mededelingen Leiden</source><volume>30</volume>: <fpage>289</fpage>–<lpage>296</lpage>. <ext-link xlink:type="simple" ext-link-type="uri" xlink:href="http://www.repository.naturalis.nl/document/150224">http://www.repository.naturalis.nl/document/150224</ext-link></mixed-citation></ref><ref id="B19"><mixed-citation xmlns:xlink="http://www.w3.org/1999/xlink" xlink:type="simple"><person-group><name name-style="western"><surname>Darwin</surname><given-names>C</given-names></name></person-group> (<year>1852</year>) <source>A monograph of the subclass <tp:taxon-name><tp:taxon-name-part taxon-name-part-type="infraclass">Cirripedia</tp:taxon-name-part></tp:taxon-name> with figures of all the species.</source><publisher-name>The Lepadidae; or</publisher-name>, <publisher-loc>pedunculated cirripedes</publisher-loc>, <size units="page">400 pp</size>., 10 pls. (Ray Society, London. 1851 published 1852)</mixed-citation></ref><ref id="B77"><mixed-citation xmlns:xlink="http://www.w3.org/1999/xlink" xlink:type="simple"><person-group><name name-style="western"><surname>Weisbord</surname><given-names>NE</given-names></name></person-group> (<year>1979</year>) <article-title>Lepadomorph and Verrucomorph barnacles (<tp:taxon-name><tp:taxon-name-part taxon-name-part-type="infraclass">Cirripedia</tp:taxon-name-part></tp:taxon-name>) of Florida and adjacent waters, with an addendum on the <tp:taxon-name><tp:taxon-name-part taxon-name-part-type="superorder">Rhizocephala</tp:taxon-name-part></tp:taxon-name>.</article-title><source>Bulletin America Paleontological</source><volume>72</volume>(<issue>297</issue>): <fpage>143</fpage>–<lpage>166</lpage>.</mixed-citation></ref><ref id="B33"><mixed-citation xmlns:xlink="http://www.w3.org/1999/xlink" xlink:type="simple"><person-group><name name-style="western"><surname>Jones</surname><given-names>DS</given-names></name><name name-style="western"><surname>Anderson</surname><given-names>JT</given-names></name><name name-style="western"><surname>Anderson</surname><given-names>DT</given-names></name></person-group> (<year>1990</year>) <article-title>Checklist of the Australian <tp:taxon-name><tp:taxon-name-part taxon-name-part-type="infraclass">Cirripedia</tp:taxon-name-part></tp:taxon-name>.</article-title><source>Technical Reports of the Australian Museum</source><volume>3</volume>: <fpage>1</fpage>–<lpage>38</lpage>. <ext-link xlink:type="simple" ext-link-type="doi" xlink:href="10.3853/j.1031-8062.3.1990.76">https://doi.org/10.3853/j.1031-8062.3.1990.76</ext-link></mixed-citation></ref><ref id="B43"><mixed-citation xmlns:xlink="http://www.w3.org/1999/xlink" xlink:type="simple"><person-group><name name-style="western"><surname>Newman</surname><given-names>WA</given-names></name><name name-style="western"><surname>Ross</surname><given-names>A</given-names></name></person-group> (<year>1971</year>) <source>Antarctic <tp:taxon-name><tp:taxon-name-part taxon-name-part-type="infraclass">Cirripedia</tp:taxon-name-part></tp:taxon-name>: Monographic Account Based on Specimens Collected Chiefly Under the United Stated Antarctic Research Program, 1962–1965. Vol. 14.</source><publisher-name>American Geophysical Union</publisher-name>, <publisher-loc>Washington D.C.</publisher-loc>, <size units="page">257 pp</size>.</mixed-citation></ref><ref id="B28"><mixed-citation xmlns:xlink="http://www.w3.org/1999/xlink" xlink:type="simple"><person-group><name name-style="western"><surname>Hinojosa</surname><given-names>IA</given-names></name><name name-style="western"><surname>Boltana</surname><given-names>S</given-names></name><name name-style="western"><surname>Lancellotti</surname><given-names>D</given-names></name><name name-style="western"><surname>Macaya</surname><given-names>EC</given-names></name><name name-style="western"><surname>Ugalde</surname><given-names>P</given-names></name><name name-style="western"><surname>Valdivia</surname><given-names>N</given-names></name><name name-style="western"><surname>Vasquez</surname><given-names>N</given-names></name><name name-style="western"><surname>Newman</surname><given-names>WA</given-names></name><name name-style="western"><surname>Thiel</surname><given-names>M</given-names></name></person-group> (<year>2006</year>) <article-title>Geographic distribution and description of four pelagic barnacles along the south east Pacific coast of Chile-a zoogeographical approximation.</article-title><source>Revista Chilena de Historia Natural</source><volume>79</volume>(<issue>1</issue>): <fpage>13</fpage>–<lpage>27</lpage>. <ext-link xlink:type="simple" ext-link-type="doi" xlink:href="10.4067/S0716-078X2006000100002">https://doi.org/10.4067/S0716-078X2006000100002</ext-link></mixed-citation></ref></ref-list></tp:taxon-treatment>
