# Supplementary material for: An annotated checklist and integrative biodiversity discovery of barnacles (Crustacea, Cirripedia) from the Moluccas, East Indonesia
Source: Zookeys. 2020 Jul 3;945:17–83. doi: 10.3897/zookeys.945.39044 (PMC7351798; doi:10.3897/zookeys.945.39044)
Supplement: XML Treatment for Lepas anserifera [file zookeys.945.39044-treatment3.xml]

<!DOCTYPE tp:taxon-treatment
  PUBLIC "-//TaxonX//DTD Taxonomic Treatment Publishing DTD v0 20100105//EN" "tax-treatment-NSO.dtd">
<tp:taxon-treatment xmlns:tp="http://www.plazi.org/taxpub"><tp:treatment-meta><kwd-group><label>Taxon classification</label><kwd><named-content xmlns:xlink="http://www.w3.org/1999/xlink" content-type="kingdom">Animalia</named-content></kwd><kwd><named-content xmlns:xlink="http://www.w3.org/1999/xlink" content-type="order">Lepadiformes</named-content></kwd><kwd><named-content xmlns:xlink="http://www.w3.org/1999/xlink" content-type="family">Lepadidae</named-content></kwd></kwd-group><mixed-citation publication-type="journal"><person-group><name><surname>Pitriana</surname><given-names>Pipit</given-names></name><name><surname>Valente</surname><given-names>Luis</given-names></name><name><surname>von Rintelen</surname><given-names>Thomas</given-names></name><name><surname>Jones</surname><given-names>Diana S.</given-names></name><name><surname>Prabowo</surname><given-names>Romanus E.</given-names></name><name><surname>von Rintelen</surname><given-names>Kristina</given-names></name></person-group><article-title>An annotated checklist and integrative biodiversity discovery of barnacles (<tp:taxon-name><tp:taxon-name-part taxon-name-part-type="subphylum">Crustacea</tp:taxon-name-part></tp:taxon-name>, <tp:taxon-name><tp:taxon-name-part taxon-name-part-type="infraclass">Cirripedia</tp:taxon-name-part></tp:taxon-name>) from the Moluccas, East Indonesia</article-title><source>Zookeys</source><day>03</day><month>7</month><year>2020</year><volume>945</volume><fpage>17</fpage><lpage>83</lpage><pub-id pub-id-type="doi">10.3897/zookeys.945.39044</pub-id></mixed-citation></tp:treatment-meta><tp:nomenclature><tp:taxon-name><object-id xmlns:xlink="http://www.w3.org/1999/xlink" content-type="arpha" xlink:type="simple">DFD78124-8B06-5F82-9EB5-A3166B674745</object-id>
                  <tp:taxon-name-part taxon-name-part-type="genus" reg="Lepas">Lepas</tp:taxon-name-part>
                  <tp:taxon-name-part taxon-name-part-type="species" reg="anserifera">anserifera</tp:taxon-name-part>
                </tp:taxon-name><tp:taxon-authority>Linnaeus, 1767</tp:taxon-authority><xref ref-type="fig" rid="F5">Figure 5a–n</xref><xref ref-type="table" rid="T1">, Table 1: species no.13</xref><tp:nomenclature-citation-list><tp:nomenclature-citation><tp:taxon-name>
                      <tp:taxon-name-part taxon-name-part-type="genus" reg="Anatifa">Anatifa</tp:taxon-name-part> <tp:taxon-name-part taxon-name-part-type="species" reg="striata">striata</tp:taxon-name-part></tp:taxon-name><comment>Bruguière, 1789: pl. 166 fig. 3.</comment></tp:nomenclature-citation><tp:nomenclature-citation><tp:taxon-name>
                      <tp:taxon-name-part taxon-name-part-type="genus" reg="Pentalasmis">Pentalasmis</tp:taxon-name-part> <tp:taxon-name-part taxon-name-part-type="species" reg="anseriferus">anseriferus</tp:taxon-name-part></tp:taxon-name><comment>: Brown 1844: pl. 51 fig. 1.</comment></tp:nomenclature-citation><tp:nomenclature-citation><tp:taxon-name>
                      <tp:taxon-name-part taxon-name-part-type="genus" reg="Lepas">Lepas</tp:taxon-name-part> <tp:taxon-name-part taxon-name-part-type="species" reg="anserifera">anserifera</tp:taxon-name-part></tp:taxon-name><comment>Linnaeus, 1767: 1109; <xref ref-type="bibr" rid="B19">Darwin 1852</xref>: 81, pl. 1 fig. 4; <xref ref-type="bibr" rid="B30">Hoek 1907</xref>: 2; Hiro 1937a: 57, fig. 48; Utinomi 1949: 20; <xref ref-type="bibr" rid="B71">Stubbings 1967</xref>: 237; Newman 1971: 32, fig. 1; Dong et al. 1982: 73; Zevina et al. 1992: 14, fig. 6; Igic 2007: 37, fig. 10; <xref ref-type="bibr" rid="B10">Chan et al. 2009a</xref>: 45, fig. 34; Keable and Reid 2015: 266.</comment></tp:nomenclature-citation></tp:nomenclature-citation-list></tp:nomenclature><tp:treatment-sec sec-type="material" id="SECID0EFWBI"><title>Material examined.</title><p><bold><italic>Ambon Island</italic></bold>: 5 specimens, <named-content xmlns:xlink="http://www.w3.org/1999/xlink" content-type="dwc:institutional_code" xlink:type="simple">MZB</named-content> Cru Cir 056, Galala, <named-content xmlns:xlink="http://www.w3.org/1999/xlink" content-type="dwc:verbatimCoordinates" xlink:type="simple"><named-content content-type="geo-json" specific-use="{&#34;type&#34;:&#34;Point&#34;,&#34;coordinates&#34;:[128.181278,-3.689500]}" id="NCID0EYWBI" xlink:type="simple">3°41'22.2"S, 128°10'52.6"E</named-content></named-content>, coll. P. Pitriana &amp; D. Tala, 6 Sep 2016; 8 specimens, <named-content xmlns:xlink="http://www.w3.org/1999/xlink" content-type="dwc:institutional_code" xlink:type="simple">MZB</named-content> Cru Cir 057, Laha, <named-content xmlns:xlink="http://www.w3.org/1999/xlink" content-type="dwc:verbatimCoordinates" xlink:type="simple"><named-content content-type="geo-json" specific-use="{&#34;type&#34;:&#34;Point&#34;,&#34;coordinates&#34;:[128.084028,-3.722917]}" id="NCID0EFXBI" xlink:type="simple">3°43'22.5"S, 128°05'02.5"E</named-content></named-content>, coll. P. Pitriana &amp; D. Tala, 5 Sep 2016; 74 specimens, <named-content xmlns:xlink="http://www.w3.org/1999/xlink" content-type="dwc:institutional_code" xlink:type="simple">MZB</named-content> Cru Cir 058, Suli, <named-content xmlns:xlink="http://www.w3.org/1999/xlink" content-type="dwc:verbatimCoordinates" xlink:type="simple"><named-content content-type="geo-json" specific-use="{&#34;type&#34;:&#34;Point&#34;,&#34;coordinates&#34;:[128.275444,-3.617222]}" id="NCID0ESXBI" xlink:type="simple">3°37'02.0"S, 128°16'31.6"E</named-content></named-content>, coll. Adin, 19 Sep 2017; 93 specimens, <named-content xmlns:xlink="http://www.w3.org/1999/xlink" content-type="dwc:institutional_code" xlink:type="simple">MZB</named-content> Cru Cir 059, Tial, <named-content xmlns:xlink="http://www.w3.org/1999/xlink" content-type="dwc:verbatimCoordinates" xlink:type="simple"><named-content content-type="geo-json" specific-use="{&#34;type&#34;:&#34;Point&#34;,&#34;coordinates&#34;:[128.346361,-3.636167]}" id="NCID0E6XBI" xlink:type="simple">3°38'10.2"S, 128°20'46.9"E</named-content></named-content>, coll. Adin, 19 Sep 2017. <bold><italic>Pombo Island</italic></bold>: 5 specimens, <named-content xmlns:xlink="http://www.w3.org/1999/xlink" content-type="dwc:institutional_code" xlink:type="simple">MZB</named-content> Cru Cir 060, Pombo, <named-content xmlns:xlink="http://www.w3.org/1999/xlink" content-type="dwc:verbatimCoordinates" xlink:type="simple"><named-content content-type="geo-json" specific-use="{&#34;type&#34;:&#34;Point&#34;,&#34;coordinates&#34;:[128.374667,-3.532083]}" id="NCID0EPYBI" xlink:type="simple">3°31'55.5"S, 128°22'28.8"E</named-content></named-content>, coll. P. Pitriana &amp; D. Tala, 8 Sep 2016. <bold><italic>Seram Island</italic></bold>: 13 specimens, <named-content xmlns:xlink="http://www.w3.org/1999/xlink" content-type="dwc:institutional_code" xlink:type="simple">MZB</named-content> Cru Cir 061, <tp:taxon-name><tp:taxon-name-part taxon-name-part-type="genus" reg="Lepas">Lepas</tp:taxon-name-part></tp:taxon-name> Pantai Kawa, <named-content xmlns:xlink="http://www.w3.org/1999/xlink" content-type="dwc:verbatimCoordinates" xlink:type="simple"><named-content content-type="geo-json" specific-use="{&#34;type&#34;:&#34;Point&#34;,&#34;coordinates&#34;:[128.092611,-2.959028]}" id="NCID0EFZBI" xlink:type="simple">2°57'32.5"S ,128°05'33.4"E</named-content></named-content>, coll. P. Pitriana &amp; D. Tala, 19 Sep 2017; 10 specimens, <named-content xmlns:xlink="http://www.w3.org/1999/xlink" content-type="dwc:institutional_code" xlink:type="simple">MZB</named-content> Cru Cir 062, Desa Murnaten, <named-content xmlns:xlink="http://www.w3.org/1999/xlink" content-type="dwc:verbatimCoordinates" xlink:type="simple"><named-content content-type="geo-json" specific-use="{&#34;type&#34;:&#34;Point&#34;,&#34;coordinates&#34;:[128.342306,-2.863556]}" id="NCID0ESZBI" xlink:type="simple">2°51'48.8"S, 128°20'32.3"E</named-content></named-content>, coll. P. Pitriana &amp; D. Tala, 20 Sep 2017; 10 specimens, <named-content xmlns:xlink="http://www.w3.org/1999/xlink" content-type="dwc:institutional_code" xlink:type="simple">MZB</named-content> Cru Cir 063, Desa Kasie, <named-content xmlns:xlink="http://www.w3.org/1999/xlink" content-type="dwc:verbatimCoordinates" xlink:type="simple"><named-content content-type="geo-json" specific-use="{&#34;type&#34;:&#34;Point&#34;,&#34;coordinates&#34;:[128.548361,-2.851528]}" id="NCID0E6ZBI" xlink:type="simple">2°51'05.5"S, 128°32'54.1"E</named-content></named-content>, coll. P. Pitriana &amp; D. Tala, 20 Sep 2017; 10 specimens, <named-content xmlns:xlink="http://www.w3.org/1999/xlink" content-type="dwc:institutional_code" xlink:type="simple">MZB</named-content> Cru Cir 064, Dermaga Pelita Jaya, <named-content xmlns:xlink="http://www.w3.org/1999/xlink" content-type="dwc:verbatimCoordinates" xlink:type="simple"><named-content content-type="geo-json" specific-use="{&#34;type&#34;:&#34;Point&#34;,&#34;coordinates&#34;:[128.119222,-3.003750]}" id="NCID0EM1BI" xlink:type="simple">3°00'13.5"S, 128°07'09.2"E</named-content></named-content>, coll. P. Pitriana &amp; D. Tala, 21 Sep 2017. <bold><italic>Saparua Island</italic></bold>: 19 specimens, <named-content xmlns:xlink="http://www.w3.org/1999/xlink" content-type="dwc:institutional_code" xlink:type="simple">MZB</named-content> Cru Cir 065, Negeri Mahu, <named-content xmlns:xlink="http://www.w3.org/1999/xlink" content-type="dwc:verbatimCoordinates" xlink:type="simple"><named-content content-type="geo-json" specific-use="{&#34;type&#34;:&#34;Point&#34;,&#34;coordinates&#34;:[128.686778,-3.531361]}" id="NCID0E31BI" xlink:type="simple">3°31'52.9"S, 128°41'12.4"E</named-content></named-content>, coll. P. Pitriana &amp; D. Tala, 11 Apr 2016.</p></tp:treatment-sec><tp:treatment-sec sec-type="GenBank accession numbers" id="SECID0EB2BI"><title>GenBank accession numbers.</title><p><abbrev xmlns:xlink="http://www.w3.org/1999/xlink" xlink:title="cytochrome oxidase subunit I" id="ABBRID0EH2BI" xlink:type="simple">COI</abbrev> gene (<ext-link xmlns:xlink="http://www.w3.org/1999/xlink" ext-link-type="gen" xlink:href="MK995373" xlink:type="simple">MK995373</ext-link>–<ext-link xmlns:xlink="http://www.w3.org/1999/xlink" ext-link-type="gen" xlink:href="MK995375" xlink:type="simple">MK995375</ext-link>), <abbrev xmlns:xlink="http://www.w3.org/1999/xlink" xlink:title="18S ribosomal RNA" id="ABBRID0EV2BI" xlink:type="simple">18S</abbrev> (<ext-link xmlns:xlink="http://www.w3.org/1999/xlink" ext-link-type="gen" xlink:href="MK981387" xlink:type="simple">MK981387</ext-link>–<ext-link xmlns:xlink="http://www.w3.org/1999/xlink" ext-link-type="gen" xlink:href="MK981388" xlink:type="simple">MK981388</ext-link>).</p></tp:treatment-sec><tp:treatment-sec sec-type="diagnosis" id="SECID0ED3BI"><title>Diagnosis.</title><p>
                  Capitulum with five completely calcified plates; surfaces striated with radiating lines; scuta with conspicuous growth lines; scutal margin of terga without notch, occluding margin of scutum strongly convex and swollen; carina apex extending to tergum, base of carina forked; filamentary appendages and caudal appendage present.</p></tp:treatment-sec><tp:treatment-sec sec-type="description" id="SECID0EP3BI"><title>Description.</title><p>Five capitular plates, closely approximate, white, slightly furrowed, terga sometimes strongly pectinated, occluding margin arched, protuberant (Fig. <xref ref-type="fig" rid="F5">5a, b</xref>). Scutum with well developed, strong internal umbonal tooth, left internal umbonal tooth small, or mere ridge; carina produced below base of scutum as fork, apex pointed (Fig. <xref ref-type="fig" rid="F5">5c–f</xref>); 5–6 filamentary appendages on each side, one on side of prosoma below base of pedicel of cirrus I, four others placed in pairs beneath basal segment of pedicel of cirrus I, lowest posterior filament of the four generally larges (Fig. <xref ref-type="fig" rid="F5">5g</xref>); caudal appendages small, smooth, curved, claw-like, tip pointed; mandible with five teeth excluding inferior angle, lower angle pectinate (Fig. <xref ref-type="fig" rid="F5">5j</xref>), labrum concave, toothed (Fig. <xref ref-type="fig" rid="F5">5l-m</xref>). Basal diameter of capitulum 2.0–7.2 mm; capitular height 8.1–14.8 mm; total height 14.2–31.9 mm. Scutal width 4.7–11.3 mm; scutal length 6.3–12.5 mm. Tergal width 4.7–11.3 mm; tergal length 4.3–9.6 mm (measurements for 25 specimens are presented in Suppl. material <xref ref-type="supplementary-material" rid="S1">1</xref>: Table S4).</p><fig id="F5" position="float" orientation="portrait"><object-id xmlns:xlink="http://www.w3.org/1999/xlink" content-type="doi" xlink:type="simple">10.3897/zookeys.945.39044.figure5</object-id><object-id xmlns:xlink="http://www.w3.org/1999/xlink" content-type="arpha" xlink:type="simple">E618F6E7-1B05-5FBD-9905-30F6958CE44C</object-id><label>Figure 5.</label><caption><p><italic><tp:taxon-name><tp:taxon-name-part taxon-name-part-type="genus" reg="Lepas">Lepas</tp:taxon-name-part> <tp:taxon-name-part taxon-name-part-type="species" reg="anserifera">anserifera</tp:taxon-name-part></tp:taxon-name></italic> Linnaeus, 1767 (<named-content xmlns:xlink="http://www.w3.org/1999/xlink" content-type="dwc:institutional_code" xlink:type="simple">MZB</named-content> Cru Cir 058-2) <bold>a</bold> side view showing the capitulum and peduncle <bold>b</bold> side view showing the carina <bold>c</bold> external view of scutum <bold>d</bold> internal view of scutum <bold>e</bold> external view of tergum and carina <bold>f</bold> internal view of tergum and carina <bold>g</bold> cirrus I <bold>h</bold> maxilla <bold>i</bold> maxillule <bold>j</bold> mandible <bold>k</bold> mandibular palp <bold>l</bold> labrum <bold>m</bold> close up view on the teeth of labrum <bold>n</bold> penis. Scale bars: 4 mm (<bold>a–b</bold>); 3 mm (<bold>c–f</bold>); 1 mm (<bold>g, n</bold>); 0.5 mm (<bold>h–m</bold>).</p></caption><graphic xmlns:xlink="http://www.w3.org/1999/xlink" xlink:href="zookeys-945-017-g005.jpg" position="float" orientation="portrait" xlink:type="simple" id="oo_428591.jpg"><uri content-type="original_file" xlink:type="simple">https://binary.pensoft.net/fig/428591</uri></graphic></fig></tp:treatment-sec><tp:treatment-sec sec-type="distribution" id="SECID0EO6BI"><title>Distribution.</title><p><italic><tp:taxon-name><tp:taxon-name-part taxon-name-part-type="genus" reg="Lepas">Lepas</tp:taxon-name-part> <tp:taxon-name-part taxon-name-part-type="species" reg="anserifera">anserifera</tp:taxon-name-part></tp:taxon-name></italic> is a cosmopolitan, pelagic species occurring in tropical and temperate oceans (<xref ref-type="bibr" rid="B34">Jones et al. 2001</xref>). In this study, <italic><tp:taxon-name><tp:taxon-name-part taxon-name-part-type="genus" reg="Lepas">Lepas</tp:taxon-name-part> <tp:taxon-name-part taxon-name-part-type="species" reg="anserifera">anserifera</tp:taxon-name-part></tp:taxon-name></italic> was found on the islands of Ambon (at Suli, Tial, Galala, Laha), Pombo, Seram (at <tp:taxon-name><tp:taxon-name-part taxon-name-part-type="genus" reg="Lepas">Lepas</tp:taxon-name-part></tp:taxon-name> Pantai Kawa, Desa Murnaten, Desa Kasie, Dermaga Pelita Jaya), and Saparua (at Negeri Mahu). <italic><tp:taxon-name><tp:taxon-name-part taxon-name-part-type="genus" reg="Lepas">Lepas</tp:taxon-name-part> <tp:taxon-name-part taxon-name-part-type="species" reg="anserifera">anserifera</tp:taxon-name-part></tp:taxon-name></italic> was found attached to mangroves, stone ship charts and ship walls, port poles, and shells of <italic><tp:taxon-name><tp:taxon-name-part taxon-name-part-type="genus" reg="Megabalanus">Megabalanus</tp:taxon-name-part> <tp:taxon-name-part taxon-name-part-type="species" reg="zebra">zebra</tp:taxon-name-part></tp:taxon-name></italic> (a map with the occurrence of <italic><tp:taxon-name><tp:taxon-name-part taxon-name-part-type="genus" reg="Lepas">Lepas</tp:taxon-name-part> <tp:taxon-name-part taxon-name-part-type="species" reg="anserifera">anserifera</tp:taxon-name-part></tp:taxon-name></italic> in the Moluccas is shown in Suppl. material <xref ref-type="supplementary-material" rid="S1">1</xref>: Fig. S3).</p></tp:treatment-sec><tp:treatment-sec sec-type="remarks" id="SECID0EZBCI"><title>Remarks.</title><p><italic><tp:taxon-name><tp:taxon-name-part taxon-name-part-type="genus" reg="Lepas">Lepas</tp:taxon-name-part> <tp:taxon-name-part taxon-name-part-type="species" reg="anserifera">anserifera</tp:taxon-name-part></tp:taxon-name></italic> can be easily recognized by the presence and positions of the 5–6 filamentary appendages and the curved caudal appendages (<xref ref-type="bibr" rid="B32">Igić 2007</xref>).</p></tp:treatment-sec><tp:treatment-sec><!--Section generated to contain objects referenced in tp:taxon-treatment.--><table-wrap id="T1" position="float" orientation="portrait"><label>Table 1.</label><caption><p>Annotated checklist tabulation of barnacle species from the Moluccas, Eastern Indonesia.</p></caption><table id="TID0EBXDI" rules="all"><tbody><tr><th rowspan="1" colspan="1">ORDER</th><th rowspan="1" colspan="1">Family</th><th rowspan="1" colspan="2">Genus / Species</th><th rowspan="2" colspan="1">Locality</th><th rowspan="2" colspan="1">Substrate</th><th rowspan="2" colspan="1">References</th></tr><tr><th rowspan="1" colspan="1">Suborder</th><th rowspan="1" colspan="1">Subfamily</th><th rowspan="1" colspan="1">No.</th><th rowspan="1" colspan="1">Name</th></tr><tr><td rowspan="3" colspan="1">
                  <tp:taxon-name>
                    <tp:taxon-name-part taxon-name-part-type="order">LEPADIFORMES</tp:taxon-name-part>
                  </tp:taxon-name>
                  <tp:taxon-name>
                    <tp:taxon-name-part taxon-name-part-type="suborder">Heteralepadomorpha</tp:taxon-name-part>
                  </tp:taxon-name>
                </td><td rowspan="3" colspan="1">
                  <tp:taxon-name>
                    <tp:taxon-name-part taxon-name-part-type="family">Heteralepadidae</tp:taxon-name-part>
                  </tp:taxon-name>
                </td><td rowspan="1" colspan="1">1</td><td rowspan="1" colspan="1"><italic><tp:taxon-name><tp:taxon-name-part taxon-name-part-type="genus" reg="Heteralepas">Heteralepas</tp:taxon-name-part> <tp:taxon-name-part taxon-name-part-type="species" reg="japonica">japonica</tp:taxon-name-part></tp:taxon-name></italic> (Aurivillius, 1892)</td><td rowspan="1" colspan="1">Lifamatola Sea and Halmahera Sea</td><td rowspan="1" colspan="1">Deep-water cable to mooring</td><td rowspan="1" colspan="1">This study</td></tr><tr><td rowspan="1" colspan="1">2</td><td rowspan="1" colspan="1"><italic><tp:taxon-name><tp:taxon-name-part taxon-name-part-type="genus" reg="Heteralepas">Heteralepas</tp:taxon-name-part> <tp:taxon-name-part taxon-name-part-type="species" reg="ovalis">ovalis</tp:taxon-name-part></tp:taxon-name></italic> (Hoek, 1907)</td><td rowspan="1" colspan="1">West from Kei Islands</td><td rowspan="1" colspan="1"/><td rowspan="1" colspan="1">
                  <xref ref-type="bibr" rid="B31">Hoek (1913)</xref>
                </td></tr><tr><td rowspan="1" colspan="1">3</td><td rowspan="1" colspan="1"><italic><tp:taxon-name><tp:taxon-name-part taxon-name-part-type="genus" reg="Heteralepas">Heteralepas</tp:taxon-name-part> <tp:taxon-name-part taxon-name-part-type="species" reg="tenuis">tenuis</tp:taxon-name-part></tp:taxon-name></italic> (Hoek, 1907)</td><td rowspan="1" colspan="1">South of Seram</td><td rowspan="1" colspan="1"/><td rowspan="1" colspan="1">
                  <xref ref-type="bibr" rid="B31">Hoek (1913)</xref>
                </td></tr><tr><td rowspan="11" colspan="1">
                  <tp:taxon-name>
                    <tp:taxon-name-part taxon-name-part-type="suborder">Lepadomorpha</tp:taxon-name-part>
                  </tp:taxon-name>
                </td><td rowspan="1" colspan="1">
                  <tp:taxon-name>
                    <tp:taxon-name-part taxon-name-part-type="family">Oxynaspididae</tp:taxon-name-part>
                  </tp:taxon-name>
                </td><td rowspan="1" colspan="1">4</td><td rowspan="1" colspan="1"><italic><tp:taxon-name><tp:taxon-name-part taxon-name-part-type="genus" reg="Oxynaspis">Oxynaspis</tp:taxon-name-part> <tp:taxon-name-part taxon-name-part-type="species" reg="connectens">connectens</tp:taxon-name-part></tp:taxon-name></italic> Broch, 1931</td><td rowspan="1" colspan="1">Kei Islands</td><td rowspan="1" colspan="1"/><td rowspan="1" colspan="1">
                  <xref ref-type="bibr" rid="B36">Jones and Hosie (2016)</xref>
                </td></tr><tr><td rowspan="6" colspan="1">
                  <tp:taxon-name>
                    <tp:taxon-name-part taxon-name-part-type="family">Poecilasmatidae</tp:taxon-name-part>
                  </tp:taxon-name>
                </td><td rowspan="1" colspan="1">5</td><td rowspan="1" colspan="1"><italic><tp:taxon-name><tp:taxon-name-part taxon-name-part-type="genus" reg="Glyptelasma">Glyptelasma</tp:taxon-name-part> <tp:taxon-name-part taxon-name-part-type="species" reg="carinatum">carinatum</tp:taxon-name-part></tp:taxon-name></italic> (Hoek, 1883)</td><td rowspan="1" colspan="1">Seram Sea</td><td rowspan="1" colspan="1"/><td rowspan="1" colspan="1">
                  <xref ref-type="bibr" rid="B31">Hoek (1913)</xref>
                </td></tr><tr><td rowspan="1" colspan="1">6</td><td rowspan="1" colspan="1"><italic><tp:taxon-name><tp:taxon-name-part taxon-name-part-type="genus" reg="Megalasma">Megalasma</tp:taxon-name-part> <tp:taxon-name-part taxon-name-part-type="species" reg="striatum">striatum</tp:taxon-name-part></tp:taxon-name></italic> (Hoek, 1883)</td><td rowspan="1" colspan="1">East of Kei Islands</td><td rowspan="1" colspan="1"/><td rowspan="1" colspan="1">
                  <xref ref-type="bibr" rid="B31">Hoek (1913)</xref>
                </td></tr><tr><td rowspan="1" colspan="1">7</td><td rowspan="1" colspan="1"><italic><tp:taxon-name><tp:taxon-name-part taxon-name-part-type="genus" reg="Octolasmis">Octolasmis</tp:taxon-name-part> <tp:taxon-name-part taxon-name-part-type="species" reg="orthogonia">orthogonia</tp:taxon-name-part></tp:taxon-name></italic> Darwin, 1852</td><td rowspan="1" colspan="1">Tual anchorage</td><td rowspan="1" colspan="1"/><td rowspan="1" colspan="1">
                  <xref ref-type="bibr" rid="B31">Hoek (1913)</xref>
                </td></tr><tr><td rowspan="1" colspan="1">8</td><td rowspan="1" colspan="1"><italic><tp:taxon-name><tp:taxon-name-part taxon-name-part-type="genus" reg="Octolasmis">Octolasmis</tp:taxon-name-part> <tp:taxon-name-part taxon-name-part-type="species" reg="weberi">weberi</tp:taxon-name-part></tp:taxon-name></italic> (Hoek, 1907)</td><td rowspan="1" colspan="1">Kei Islands, Banda Sea</td><td rowspan="1" colspan="1"/><td rowspan="1" colspan="1"><xref ref-type="bibr" rid="B31">Hoek (1913)</xref>, <xref ref-type="bibr" rid="B36">Jones and Hosie (2016)</xref></td></tr><tr><td rowspan="1" colspan="1">9</td><td rowspan="1" colspan="1"><italic><tp:taxon-name><tp:taxon-name-part taxon-name-part-type="genus" reg="Poecilasma">Poecilasma</tp:taxon-name-part> <tp:taxon-name-part taxon-name-part-type="species" reg="kaempferi">kaempferi</tp:taxon-name-part></tp:taxon-name></italic> Darwin, 1852</td><td rowspan="1" colspan="1">Banda Sea</td><td rowspan="1" colspan="1"/><td rowspan="1" colspan="1">
                  <xref ref-type="bibr" rid="B36">Jones and Hosie (2016)</xref>
                </td></tr><tr><td rowspan="1" colspan="1">10</td><td rowspan="1" colspan="1"><italic><tp:taxon-name><tp:taxon-name-part taxon-name-part-type="genus" reg="Temnaspis">Temnaspis</tp:taxon-name-part> <tp:taxon-name-part taxon-name-part-type="species" reg="fissum">fissum</tp:taxon-name-part></tp:taxon-name></italic> (Darwin, 1852)</td><td rowspan="1" colspan="1">Ternate anchorage</td><td rowspan="1" colspan="1"/><td rowspan="1" colspan="1">
                  <xref ref-type="bibr" rid="B31">Hoek (1913)</xref>
                </td></tr><tr><td rowspan="4" colspan="1">
                  <tp:taxon-name>
                    <tp:taxon-name-part taxon-name-part-type="family">Lepadidae</tp:taxon-name-part>
                  </tp:taxon-name>
                </td><td rowspan="1" colspan="1">11</td><td rowspan="1" colspan="1"><italic><tp:taxon-name><tp:taxon-name-part taxon-name-part-type="genus" reg="Conchoderma">Conchoderma</tp:taxon-name-part> <tp:taxon-name-part taxon-name-part-type="species" reg="virgatum">virgatum</tp:taxon-name-part></tp:taxon-name></italic> Spengler, 1789</td><td rowspan="1" colspan="1">Banda Sea</td><td rowspan="1" colspan="1"/><td rowspan="1" colspan="1">
                  <xref ref-type="bibr" rid="B34">Jones et al. (2001)</xref>
                </td></tr><tr><td rowspan="1" colspan="1">12</td><td rowspan="1" colspan="1"><italic><tp:taxon-name><tp:taxon-name-part taxon-name-part-type="genus" reg="Dosima">Dosima</tp:taxon-name-part> <tp:taxon-name-part taxon-name-part-type="species" reg="fascicularis">fascicularis</tp:taxon-name-part></tp:taxon-name></italic> (Ellis &amp; Solander, 1786)</td><td rowspan="1" colspan="1">Ambon</td><td rowspan="1" colspan="1">Floating in water at the beach</td><td rowspan="1" colspan="1">This study</td></tr><tr><td rowspan="1" colspan="1">13</td><td rowspan="1" colspan="1"><italic><tp:taxon-name><tp:taxon-name-part taxon-name-part-type="genus" reg="Lepas">Lepas</tp:taxon-name-part> <tp:taxon-name-part taxon-name-part-type="species" reg="anserifera">anserifera</tp:taxon-name-part></tp:taxon-name></italic> Linnaeus, 1767</td><td rowspan="1" colspan="1">Ambon, Saparua, Seram, Pombo</td><td rowspan="1" colspan="1">Mangrove, stone ship chart and ship wall, port pole, shell of <italic><tp:taxon-name><tp:taxon-name-part taxon-name-part-type="genus" reg="Megabalanus">Megabalanus</tp:taxon-name-part> <tp:taxon-name-part taxon-name-part-type="species" reg="zebra">zebra</tp:taxon-name-part></tp:taxon-name></italic></td><td rowspan="1" colspan="1">This study</td></tr><tr><td rowspan="1" colspan="1">14</td><td rowspan="1" colspan="1"><italic><tp:taxon-name><tp:taxon-name-part taxon-name-part-type="genus" reg="Lepas">Lepas</tp:taxon-name-part> <tp:taxon-name-part taxon-name-part-type="species" reg="pectinata">pectinata</tp:taxon-name-part></tp:taxon-name></italic> Spengler, 1793</td><td rowspan="1" colspan="1">Banda Sea</td><td rowspan="1" colspan="1"/><td rowspan="1" colspan="1">
                  <xref ref-type="bibr" rid="B36">Jones and Hosie (2016)</xref>
                </td></tr><tr><td rowspan="13" colspan="1">
                  <tp:taxon-name>
                    <tp:taxon-name-part taxon-name-part-type="order">SCALPELLIFORMES</tp:taxon-name-part>
                  </tp:taxon-name>
                </td><td rowspan="2" colspan="1">
                  <tp:taxon-name>
                    <tp:taxon-name-part taxon-name-part-type="family">Calanticidae</tp:taxon-name-part>
                  </tp:taxon-name>
                </td><td rowspan="1" colspan="1">15</td><td rowspan="1" colspan="1"><italic><tp:taxon-name><tp:taxon-name-part taxon-name-part-type="genus" reg="Calantica">Calantica</tp:taxon-name-part> <tp:taxon-name-part taxon-name-part-type="species" reg="pollicipedoides">pollicipedoides</tp:taxon-name-part></tp:taxon-name></italic> (Hoek, 1907)</td><td rowspan="1" colspan="1">East of Kei Islands</td><td rowspan="1" colspan="1"/><td rowspan="1" colspan="1">
                  <xref ref-type="bibr" rid="B31">Hoek (1913)</xref>
                </td></tr><tr><td rowspan="1" colspan="1">16</td><td rowspan="1" colspan="1"><italic><tp:taxon-name><tp:taxon-name-part taxon-name-part-type="genus" reg="Euscalpellum">Euscalpellum</tp:taxon-name-part> <tp:taxon-name-part taxon-name-part-type="species" reg="rostratum">rostratum</tp:taxon-name-part></tp:taxon-name></italic> (Darwin, 1852)</td><td rowspan="1" colspan="1">Kei Islands</td><td rowspan="1" colspan="1"/><td rowspan="1" colspan="1">
                  <xref ref-type="bibr" rid="B36">Jones and Hosie (2016)</xref>
                </td></tr><tr><td rowspan="1" colspan="1">
                  <tp:taxon-name>
                    <tp:taxon-name-part taxon-name-part-type="family">Pollicipedidae</tp:taxon-name-part>
                  </tp:taxon-name>
                </td><td rowspan="1" colspan="1">17</td><td rowspan="1" colspan="1"><italic><tp:taxon-name><tp:taxon-name-part taxon-name-part-type="genus" reg="Capitulum">Capitulum</tp:taxon-name-part> <tp:taxon-name-part taxon-name-part-type="species" reg="mitella">mitella</tp:taxon-name-part></tp:taxon-name></italic> (Linnaeus, 1758)</td><td rowspan="1" colspan="1">Ambon, Saparua</td><td rowspan="1" colspan="1">Rocks, stone, wall of fortress, port pole and concrete wall</td><td rowspan="1" colspan="1">Rumphius (1705), this study</td></tr><tr><td rowspan="1" colspan="1">
                  <tp:taxon-name>
                    <tp:taxon-name-part taxon-name-part-type="family">Scalpellidae</tp:taxon-name-part>
                  </tp:taxon-name>
                </td><td rowspan="2" colspan="1">18</td><td rowspan="2" colspan="1"><italic><tp:taxon-name><tp:taxon-name-part taxon-name-part-type="genus" reg="Compressoscalpel">Compressoscalpel</tp:taxon-name-part>-lum inflatum</tp:taxon-name></italic> (Hoek, 1907)</td><td rowspan="2" colspan="1">West of Aru Island</td><td rowspan="2" colspan="1"/><td rowspan="2" colspan="1">
                  <xref ref-type="bibr" rid="B31">Hoek (1913)</xref>
                </td></tr><tr><td rowspan="3" colspan="1">
                  <tp:taxon-name>
                    <tp:taxon-name-part taxon-name-part-type="subfamily">Scalpellinae</tp:taxon-name-part>
                  </tp:taxon-name>
                </td></tr><tr><td rowspan="1" colspan="1">19</td><td rowspan="1" colspan="1"><italic><tp:taxon-name><tp:taxon-name-part taxon-name-part-type="genus" reg="Scalpellum">Scalpellum</tp:taxon-name-part> <tp:taxon-name-part taxon-name-part-type="species" reg="fissum">fissum</tp:taxon-name-part></tp:taxon-name></italic> Hoek, 1913</td><td rowspan="1" colspan="1">West of Halmahera</td><td rowspan="1" colspan="1"/><td rowspan="1" colspan="1">
                  <xref ref-type="bibr" rid="B31">Hoek (1913)</xref>
                </td></tr><tr><td rowspan="1" colspan="1">20</td><td rowspan="1" colspan="1"><italic><tp:taxon-name><tp:taxon-name-part taxon-name-part-type="genus" reg="Scalpellum">Scalpellum</tp:taxon-name-part> <tp:taxon-name-part taxon-name-part-type="species" reg="stearnsi">stearnsi</tp:taxon-name-part></tp:taxon-name></italic> Pilsbry, 1890</td><td rowspan="1" colspan="1">Near Kei Islands</td><td rowspan="1" colspan="1"/><td rowspan="1" colspan="1">
                  <xref ref-type="bibr" rid="B31">Hoek (1913)</xref>
                </td></tr><tr><td rowspan="6" colspan="1">
                  <tp:taxon-name>
                    <tp:taxon-name-part taxon-name-part-type="subfamily">Arcoscalpellinae</tp:taxon-name-part>
                  </tp:taxon-name>
                </td><td rowspan="1" colspan="1">21</td><td rowspan="1" colspan="1"><italic><tp:taxon-name><tp:taxon-name-part taxon-name-part-type="genus" reg="Amigdoscalpellum">Amigdoscalpellum</tp:taxon-name-part> <tp:taxon-name-part taxon-name-part-type="species" reg="vitreum">vitreum</tp:taxon-name-part></tp:taxon-name></italic> (Hoek, 1883)</td><td rowspan="1" colspan="1">South of Seram, South of Ambon</td><td rowspan="1" colspan="1"/><td rowspan="1" colspan="1">
                  <xref ref-type="bibr" rid="B31">Hoek (1913)</xref>
                </td></tr><tr><td rowspan="1" colspan="1">22</td><td rowspan="1" colspan="1"><italic><tp:taxon-name><tp:taxon-name-part taxon-name-part-type="genus" reg="Anguloscalpellum">Anguloscalpellum</tp:taxon-name-part> <tp:taxon-name-part taxon-name-part-type="species" reg="pedunculatum">pedunculatum</tp:taxon-name-part></tp:taxon-name></italic> (Hoek, 1883)</td><td rowspan="1" colspan="1">Kei Islands</td><td rowspan="1" colspan="1"/><td rowspan="1" colspan="1">
                  <xref ref-type="bibr" rid="B31">Hoek (1913)</xref>
                </td></tr><tr><td rowspan="1" colspan="1">23</td><td rowspan="1" colspan="1"><italic><tp:taxon-name><tp:taxon-name-part taxon-name-part-type="genus" reg="Arcoscalpellum">Arcoscalpellum</tp:taxon-name-part> <tp:taxon-name-part taxon-name-part-type="species" reg="cilliatum">cilliatum</tp:taxon-name-part></tp:taxon-name></italic> (Hoek, 1907)</td><td rowspan="1" colspan="1">South of Ambon</td><td rowspan="1" colspan="1"/><td rowspan="1" colspan="1">
                  <xref ref-type="bibr" rid="B31">Hoek (1913)</xref>
                </td></tr><tr><td rowspan="1" colspan="1">24</td><td rowspan="1" colspan="1"><italic><tp:taxon-name><tp:taxon-name-part taxon-name-part-type="genus" reg="Arcoscalpellum">Arcoscalpellum</tp:taxon-name-part> <tp:taxon-name-part taxon-name-part-type="species" reg="discolor">discolor</tp:taxon-name-part></tp:taxon-name></italic> (Hoek, 1907)</td><td rowspan="1" colspan="1">Banda Sea</td><td rowspan="1" colspan="1"/><td rowspan="1" colspan="1">
                  <xref ref-type="bibr" rid="B31">Hoek (1913)</xref>
                </td></tr><tr><td rowspan="1" colspan="1">25</td><td rowspan="1" colspan="1"><italic><tp:taxon-name><tp:taxon-name-part taxon-name-part-type="genus" reg="Arcoscalpellum">Arcoscalpellum</tp:taxon-name-part> <tp:taxon-name-part taxon-name-part-type="species" reg="sculptum">sculptum</tp:taxon-name-part></tp:taxon-name></italic> (Hoek, 1907)</td><td rowspan="1" colspan="1">Banda Sea</td><td rowspan="1" colspan="1"/><td rowspan="1" colspan="1">
                  <xref ref-type="bibr" rid="B31">Hoek (1913)</xref>
                </td></tr><tr><td rowspan="1" colspan="1">26</td><td rowspan="1" colspan="1"><italic><tp:taxon-name><tp:taxon-name-part taxon-name-part-type="genus" reg="Arcoscalpellum">Arcoscalpellum</tp:taxon-name-part> <tp:taxon-name-part taxon-name-part-type="species" reg="sociabile">sociabile</tp:taxon-name-part></tp:taxon-name></italic> (Annandale, 1905)</td><td rowspan="1" colspan="1">Banda Sea</td><td rowspan="1" colspan="1"/><td rowspan="1" colspan="1">
                  <xref ref-type="bibr" rid="B34">Jones et al. (2001)</xref>
                </td></tr><tr><td rowspan="12" colspan="1">
                  <tp:taxon-name>
                    <tp:taxon-name-part taxon-name-part-type="order">SCALPELLIFORMES</tp:taxon-name-part>
                  </tp:taxon-name>
                </td><td rowspan="10" colspan="1">
                  <tp:taxon-name>
                    <tp:taxon-name-part taxon-name-part-type="subfamily">Arcoscalpellinae</tp:taxon-name-part>
                  </tp:taxon-name>
                </td><td rowspan="1" colspan="1">27</td><td rowspan="1" colspan="1"><italic><tp:taxon-name><tp:taxon-name-part taxon-name-part-type="genus" reg="Planoscalpellum">Planoscalpellum</tp:taxon-name-part> <tp:taxon-name-part taxon-name-part-type="species" reg="hexagonum">hexagonum</tp:taxon-name-part></tp:taxon-name></italic> (Hoek, 1907)</td><td rowspan="1" colspan="1">Banda Sea</td><td rowspan="1" colspan="1"/><td rowspan="1" colspan="1">
                  <xref ref-type="bibr" rid="B31">Hoek (1913)</xref>
                </td></tr><tr><td rowspan="1" colspan="1">28</td><td rowspan="1" colspan="1"><italic><tp:taxon-name><tp:taxon-name-part taxon-name-part-type="genus" reg="Teloscalpellum">Teloscalpellum</tp:taxon-name-part> <tp:taxon-name-part taxon-name-part-type="species" reg="imbricatum">imbricatum</tp:taxon-name-part></tp:taxon-name></italic> (Hoek, 1907)</td><td rowspan="1" colspan="1">Near Kei Islands</td><td rowspan="1" colspan="1"/><td rowspan="1" colspan="1">
                  <xref ref-type="bibr" rid="B31">Hoek (1913)</xref>
                </td></tr><tr><td rowspan="1" colspan="1">29</td><td rowspan="1" colspan="1"><italic><tp:taxon-name><tp:taxon-name-part taxon-name-part-type="genus" reg="Trianguloscalpellum">Trianguloscalpellum</tp:taxon-name-part> <tp:taxon-name-part taxon-name-part-type="species" reg="balanoides">balanoides</tp:taxon-name-part></tp:taxon-name></italic> (Hoek, 1883)</td><td rowspan="1" colspan="1">Banda Sea</td><td rowspan="1" colspan="1"/><td rowspan="1" colspan="1"><xref ref-type="bibr" rid="B31">Hoek (1913)</xref>, <xref ref-type="bibr" rid="B64">Shalaeva and Boxshall (2014)</xref></td></tr><tr><td rowspan="1" colspan="1">30</td><td rowspan="1" colspan="1"><italic><tp:taxon-name><tp:taxon-name-part taxon-name-part-type="genus" reg="Trianguloscalpellum">Trianguloscalpellum</tp:taxon-name-part> <tp:taxon-name-part taxon-name-part-type="species" reg="diota">diota</tp:taxon-name-part></tp:taxon-name></italic> (Hoek, 1907)</td><td rowspan="1" colspan="1">Near Kei Islands</td><td rowspan="1" colspan="1"/><td rowspan="1" colspan="1">
                  <xref ref-type="bibr" rid="B31">Hoek (1913)</xref>
                </td></tr><tr><td rowspan="1" colspan="1">31</td><td rowspan="1" colspan="1"><italic><tp:taxon-name><tp:taxon-name-part taxon-name-part-type="genus" reg="Trianguloscalpellum">Trianguloscalpellum</tp:taxon-name-part> <tp:taxon-name-part taxon-name-part-type="species" reg="hamulus">hamulus</tp:taxon-name-part></tp:taxon-name></italic> (Hoek, 1907)</td><td rowspan="1" colspan="1">Kei Islands</td><td rowspan="1" colspan="1"/><td rowspan="1" colspan="1">
                  <xref ref-type="bibr" rid="B31">Hoek (1913)</xref>
                </td></tr><tr><td rowspan="1" colspan="1">32</td><td rowspan="1" colspan="1"><italic><tp:taxon-name><tp:taxon-name-part taxon-name-part-type="genus" reg="Trianguloscalpellum">Trianguloscalpellum</tp:taxon-name-part> <tp:taxon-name-part taxon-name-part-type="species" reg="hirsutum">hirsutum</tp:taxon-name-part></tp:taxon-name></italic> (Hoek, 1883)</td><td rowspan="1" colspan="1">Moluccan Sea</td><td rowspan="1" colspan="1"/><td rowspan="1" colspan="1"><xref ref-type="bibr" rid="B31">Hoek (1913)</xref>, <xref ref-type="bibr" rid="B64">Shalaeva and Boxshall (2014)</xref></td></tr><tr><td rowspan="1" colspan="1">33</td><td rowspan="1" colspan="1"><italic><tp:taxon-name><tp:taxon-name-part taxon-name-part-type="genus" reg="Trianguloscalpellum">Trianguloscalpellum</tp:taxon-name-part> <tp:taxon-name-part taxon-name-part-type="species" reg="indicum">indicum</tp:taxon-name-part></tp:taxon-name></italic> (Hoek, 1883)</td><td rowspan="1" colspan="1">Banda Sea</td><td rowspan="1" colspan="1"/><td rowspan="1" colspan="1"><xref ref-type="bibr" rid="B31">Hoek (1913)</xref>, <xref ref-type="bibr" rid="B64">Shalaeva and Boxshall (2014)</xref></td></tr><tr><td rowspan="1" colspan="1">34</td><td rowspan="1" colspan="1"><italic><tp:taxon-name><tp:taxon-name-part taxon-name-part-type="genus" reg="Trianguloscalpellum">Trianguloscalpellum</tp:taxon-name-part> <tp:taxon-name-part taxon-name-part-type="species" reg="moluccanum">moluccanum</tp:taxon-name-part></tp:taxon-name></italic> (Hoek, 1883)</td><td rowspan="1" colspan="1">Banda Sea; West of Aru Island</td><td rowspan="1" colspan="1"/><td rowspan="1" colspan="1"><xref ref-type="bibr" rid="B31">Hoek (1913)</xref>, <xref ref-type="bibr" rid="B64">Shalaeva and Boxshall (2014)</xref></td></tr><tr><td rowspan="1" colspan="1">35</td><td rowspan="1" colspan="1"><italic><tp:taxon-name><tp:taxon-name-part taxon-name-part-type="genus" reg="Trianguloscalpellum">Trianguloscalpellum</tp:taxon-name-part> <tp:taxon-name-part taxon-name-part-type="species" reg="sessile">sessile</tp:taxon-name-part></tp:taxon-name></italic> (Hoek, 1907)</td><td rowspan="1" colspan="1">Seram Sea</td><td rowspan="1" colspan="1"/><td rowspan="1" colspan="1">
                  <xref ref-type="bibr" rid="B31">Hoek (1913)</xref>
                </td></tr><tr><td rowspan="1" colspan="1">36</td><td rowspan="1" colspan="1"><italic><tp:taxon-name><tp:taxon-name-part taxon-name-part-type="genus" reg="Verum">Verum</tp:taxon-name-part> <tp:taxon-name-part taxon-name-part-type="species" reg="candidum">candidum</tp:taxon-name-part></tp:taxon-name></italic> (Hoek, 1907)</td><td rowspan="1" colspan="1">Near Kei Islands</td><td rowspan="1" colspan="1"/><td rowspan="1" colspan="1"><xref ref-type="bibr" rid="B31">Hoek (1913)</xref>, <xref ref-type="bibr" rid="B36">Jones and Hosie (2016)</xref></td></tr><tr><td rowspan="2" colspan="1">
                  <tp:taxon-name>
                    <tp:taxon-name-part taxon-name-part-type="subfamily">Meroscalpellinae</tp:taxon-name-part>
                  </tp:taxon-name>
                </td><td rowspan="1" colspan="1">37</td><td rowspan="1" colspan="1"><italic><tp:taxon-name><tp:taxon-name-part taxon-name-part-type="genus" reg="Annandaleum">Annandaleum</tp:taxon-name-part> <tp:taxon-name-part taxon-name-part-type="species" reg="japonicum">japonicum</tp:taxon-name-part></tp:taxon-name></italic> (Hoek, 1883)</td><td rowspan="1" colspan="1">Aru Island</td><td rowspan="1" colspan="1"/><td rowspan="1" colspan="1">
                  <xref ref-type="bibr" rid="B31">Hoek (1913)</xref>
                </td></tr><tr><td rowspan="1" colspan="1">38</td><td rowspan="1" colspan="1"><italic><tp:taxon-name><tp:taxon-name-part taxon-name-part-type="genus" reg="Annandaleum">Annandaleum</tp:taxon-name-part> <tp:taxon-name-part taxon-name-part-type="species" reg="laccadivicum">laccadivicum</tp:taxon-name-part></tp:taxon-name></italic> (Annandale, 1906)</td><td rowspan="1" colspan="1">Kei Islands</td><td rowspan="1" colspan="1"/><td rowspan="1" colspan="1">
                  <xref ref-type="bibr" rid="B31">Hoek (1913)</xref>
                </td></tr><tr><td rowspan="8" colspan="1">
                  <tp:taxon-name>
                    <tp:taxon-name-part taxon-name-part-type="order">SESSILIA</tp:taxon-name-part>
                  </tp:taxon-name>
                  <tp:taxon-name>
                    <tp:taxon-name-part taxon-name-part-type="suborder">Verrucomorpha</tp:taxon-name-part>
                  </tp:taxon-name>
                </td><td rowspan="8" colspan="1">
                  <tp:taxon-name>
                    <tp:taxon-name-part taxon-name-part-type="family">Verrucidae</tp:taxon-name-part>
                  </tp:taxon-name>
                </td><td rowspan="1" colspan="1">39</td><td rowspan="1" colspan="1"><italic><tp:taxon-name><tp:taxon-name-part taxon-name-part-type="genus" reg="Altiverruca">Altiverruca</tp:taxon-name-part> <tp:taxon-name-part taxon-name-part-type="species" reg="navicula">navicula</tp:taxon-name-part></tp:taxon-name></italic> (Hoek, 1913)</td><td rowspan="1" colspan="1">Between Seram and New Guinea, Kei Islands, Tanimbar Island</td><td rowspan="1" colspan="1"/><td rowspan="1" colspan="1"><xref ref-type="bibr" rid="B31">Hoek (1913)</xref>, <xref ref-type="bibr" rid="B6">Buckeridge (1994)</xref></td></tr><tr><td rowspan="1" colspan="1">40</td><td rowspan="1" colspan="1"><italic><tp:taxon-name><tp:taxon-name-part taxon-name-part-type="genus" reg="Brochiverruca">Brochiverruca</tp:taxon-name-part> <tp:taxon-name-part taxon-name-part-type="species" reg="dens">dens</tp:taxon-name-part></tp:taxon-name></italic> (Broch, 1932)</td><td rowspan="1" colspan="1">Tanimbar Island</td><td rowspan="1" colspan="1"/><td rowspan="1" colspan="1">
                  <xref ref-type="bibr" rid="B6">Buckeridge (1994)</xref>
                </td></tr><tr><td rowspan="1" colspan="1">41</td><td rowspan="1" colspan="1"><italic><tp:taxon-name><tp:taxon-name-part taxon-name-part-type="genus" reg="Cristallinaverruca">Cristallinaverruca</tp:taxon-name-part> <tp:taxon-name-part taxon-name-part-type="species" reg="cristallina">cristallina</tp:taxon-name-part></tp:taxon-name></italic> (Gruvel, 1907)</td><td rowspan="1" colspan="1">Banda Sea</td><td rowspan="1" colspan="1"/><td rowspan="1" colspan="1">
                  <xref ref-type="bibr" rid="B36">Jones and Hosie (2016)</xref>
                </td></tr><tr><td rowspan="1" colspan="1">42</td><td rowspan="1" colspan="1"><italic><tp:taxon-name><tp:taxon-name-part taxon-name-part-type="genus" reg="Metaverruca">Metaverruca</tp:taxon-name-part> <tp:taxon-name-part taxon-name-part-type="species" reg="recta">recta</tp:taxon-name-part></tp:taxon-name></italic> (Aurivillius, 1898)</td><td rowspan="1" colspan="1">Kei Islands</td><td rowspan="1" colspan="1"/><td rowspan="1" colspan="1">
                  <xref ref-type="bibr" rid="B31">Hoek (1913)</xref>
                </td></tr><tr><td rowspan="1" colspan="1">43</td><td rowspan="1" colspan="1"><italic><tp:taxon-name><tp:taxon-name-part taxon-name-part-type="genus" reg="Newmaniverruca">Newmaniverruca</tp:taxon-name-part> <tp:taxon-name-part taxon-name-part-type="species" reg="albatrossiana">albatrossiana</tp:taxon-name-part></tp:taxon-name></italic> (Pilsbry, 1912)</td><td rowspan="1" colspan="1">East of Kei Islands, Tanimbar Island</td><td rowspan="1" colspan="1"/><td rowspan="1" colspan="1"><xref ref-type="bibr" rid="B31">Hoek (1913)</xref>, <xref ref-type="bibr" rid="B6">Buckeridge (1994)</xref></td></tr><tr><td rowspan="1" colspan="1">44</td><td rowspan="1" colspan="1"><italic><tp:taxon-name><tp:taxon-name-part taxon-name-part-type="genus" reg="Rostratoverruca">Rostratoverruca</tp:taxon-name-part> <tp:taxon-name-part taxon-name-part-type="species" reg="intexta">intexta</tp:taxon-name-part></tp:taxon-name></italic> (Pilsbry, 1912)</td><td rowspan="1" colspan="1">Kei Islands, Tanimbar Island</td><td rowspan="1" colspan="1"/><td rowspan="1" colspan="1"><xref ref-type="bibr" rid="B31">Hoek (1913)</xref>, <xref ref-type="bibr" rid="B6">Buckeridge (1994)</xref></td></tr><tr><td rowspan="1" colspan="1">45</td><td rowspan="1" colspan="1"><italic><tp:taxon-name><tp:taxon-name-part taxon-name-part-type="genus" reg="Rostratoverruca">Rostratoverruca</tp:taxon-name-part> <tp:taxon-name-part taxon-name-part-type="species" reg="kruegeri">kruegeri</tp:taxon-name-part></tp:taxon-name></italic> (Broch, 1922)</td><td rowspan="1" colspan="1">Kei Islands, Tanimbar Island</td><td rowspan="1" colspan="1"/><td rowspan="1" colspan="1"><xref ref-type="bibr" rid="B34">Jones et al. (2001)</xref>, <xref ref-type="bibr" rid="B6">Buckeridge (1994)</xref></td></tr><tr><td rowspan="1" colspan="1">46</td><td rowspan="1" colspan="1"><italic><tp:taxon-name><tp:taxon-name-part taxon-name-part-type="genus" reg="Verruca">Verruca</tp:taxon-name-part> <tp:taxon-name-part taxon-name-part-type="species" reg="capsula">capsula</tp:taxon-name-part></tp:taxon-name></italic> Hoek, 1913</td><td rowspan="1" colspan="1">Between Seram and New Guinea</td><td rowspan="1" colspan="1"/><td rowspan="1" colspan="1">
                  <xref ref-type="bibr" rid="B31">Hoek (1913)</xref>
                </td></tr><tr><td rowspan="4" colspan="1">
                  <tp:taxon-name>
                    <tp:taxon-name-part taxon-name-part-type="suborder">Balanomorpha</tp:taxon-name-part>
                  </tp:taxon-name>
                </td><td rowspan="1" colspan="1">
                  <tp:taxon-name>
                    <tp:taxon-name-part taxon-name-part-type="family">Pachylasmatidae</tp:taxon-name-part>
                  </tp:taxon-name>
                </td><td rowspan="2" colspan="1">47</td><td rowspan="2" colspan="1"><italic><tp:taxon-name><tp:taxon-name-part taxon-name-part-type="genus" reg="Hexelasma">Hexelasma</tp:taxon-name-part> <tp:taxon-name-part taxon-name-part-type="species" reg="arafurae">arafurae</tp:taxon-name-part></tp:taxon-name></italic> Hoek, 1913</td><td rowspan="2" colspan="1">Kei Islands,Arafura Sea</td><td rowspan="2" colspan="1"/><td rowspan="2" colspan="1"><xref ref-type="bibr" rid="B31">Hoek (1913)</xref>, <xref ref-type="bibr" rid="B36">Jones and Hosie (2016)</xref></td></tr><tr><td rowspan="2" colspan="1">
                  <tp:taxon-name>
                    <tp:taxon-name-part taxon-name-part-type="subfamily">Hexelasmatinae</tp:taxon-name-part>
                  </tp:taxon-name>
                </td></tr><tr><td rowspan="1" colspan="1">48</td><td rowspan="1" colspan="1"><italic><tp:taxon-name><tp:taxon-name-part taxon-name-part-type="genus" reg="Hexelasma">Hexelasma</tp:taxon-name-part> <tp:taxon-name-part taxon-name-part-type="species" reg="velutinum">velutinum</tp:taxon-name-part></tp:taxon-name></italic> Hoek, 1913</td><td rowspan="1" colspan="1">Kei Islands</td><td rowspan="1" colspan="1"/><td rowspan="1" colspan="1">
                  <xref ref-type="bibr" rid="B34">Jones et al. (2001)</xref>
                </td></tr><tr><td rowspan="1" colspan="1">
                  <tp:taxon-name>
                    <tp:taxon-name-part taxon-name-part-type="subfamily">Pachylasmatinae</tp:taxon-name-part>
                  </tp:taxon-name>
                </td><td rowspan="1" colspan="1">49</td><td rowspan="1" colspan="1"><italic><tp:taxon-name><tp:taxon-name-part taxon-name-part-type="genus" reg="Pachylasma">Pachylasma</tp:taxon-name-part> <tp:taxon-name-part taxon-name-part-type="species" reg="integrirostrum">integrirostrum</tp:taxon-name-part></tp:taxon-name></italic> Broch, 1931</td><td rowspan="1" colspan="1">Ambon</td><td rowspan="1" colspan="1"/><td rowspan="1" colspan="1">
                  <xref ref-type="bibr" rid="B34">Jones et al. (2001)</xref>
                </td></tr><tr><td rowspan="23" colspan="1">
                  <tp:taxon-name>
                    <tp:taxon-name-part taxon-name-part-type="suborder">Balanomorpha</tp:taxon-name-part>
                  </tp:taxon-name>
                </td><td rowspan="1" colspan="1">
                  <tp:taxon-name>
                    <tp:taxon-name-part taxon-name-part-type="subfamily">Pachylasmatinae</tp:taxon-name-part>
                  </tp:taxon-name>
                </td><td rowspan="1" colspan="1">50</td><td rowspan="1" colspan="1"><italic><tp:taxon-name><tp:taxon-name-part taxon-name-part-type="genus" reg="Pseudoctomeris">Pseudoctomeris</tp:taxon-name-part> <tp:taxon-name-part taxon-name-part-type="species" reg="sulcata">sulcata</tp:taxon-name-part></tp:taxon-name></italic> (Nilsson-Cantell, 1932)</td><td rowspan="1" colspan="1">Ambon</td><td rowspan="1" colspan="1">Rocks, shell of <italic><tp:taxon-name><tp:taxon-name-part taxon-name-part-type="genus" reg="Tetraclita">Tetraclita</tp:taxon-name-part> <tp:taxon-name-part taxon-name-part-type="species" reg="squamosa">squamosa</tp:taxon-name-part></tp:taxon-name></italic></td><td rowspan="1" colspan="1">This study</td></tr><tr><td rowspan="1" colspan="1">
                  <tp:taxon-name>
                    <tp:taxon-name-part taxon-name-part-type="family">Chthamalidae</tp:taxon-name-part>
                  </tp:taxon-name>
                </td><td rowspan="2" colspan="1">51</td><td rowspan="2" colspan="1"><italic><tp:taxon-name><tp:taxon-name-part taxon-name-part-type="genus" reg="Hexechamaesipho">Hexechamaesipho</tp:taxon-name-part> <tp:taxon-name-part taxon-name-part-type="species" reg="pilsbryi">pilsbryi</tp:taxon-name-part></tp:taxon-name></italic> (Hiro, 1936)</td><td rowspan="2" colspan="1">Ambon</td><td rowspan="2" colspan="1">Rocks</td><td rowspan="2" colspan="1">This study</td></tr><tr><td rowspan="2" colspan="1">
                  <tp:taxon-name>
                    <tp:taxon-name-part taxon-name-part-type="subfamily">Notochthamalinae</tp:taxon-name-part>
                  </tp:taxon-name>
                </td></tr><tr><td rowspan="1" colspan="1">52</td><td rowspan="1" colspan="1"><italic><tp:taxon-name><tp:taxon-name-part taxon-name-part-type="genus" reg="Nesochthamalus">Nesochthamalus</tp:taxon-name-part> <tp:taxon-name-part taxon-name-part-type="species" reg="intertextus">intertextus</tp:taxon-name-part></tp:taxon-name></italic> (Darwin, 1854)</td><td rowspan="1" colspan="1">Ambon</td><td rowspan="1" colspan="1">Stone</td><td rowspan="1" colspan="1">This study</td></tr><tr><td rowspan="3" colspan="1">
                  <tp:taxon-name>
                    <tp:taxon-name-part taxon-name-part-type="subfamily">Euraphiinae</tp:taxon-name-part>
                  </tp:taxon-name>
                </td><td rowspan="1" colspan="1">53</td><td rowspan="1" colspan="1"><italic><tp:taxon-name><tp:taxon-name-part taxon-name-part-type="genus" reg="Europhia">Europhia</tp:taxon-name-part> <tp:taxon-name-part taxon-name-part-type="species" reg="hembeli">hembeli</tp:taxon-name-part></tp:taxon-name></italic> Conrad, 1837</td><td rowspan="1" colspan="1">Ambon</td><td rowspan="1" colspan="1">Rocks</td><td rowspan="1" colspan="1">This study</td></tr><tr><td rowspan="1" colspan="1">54</td><td rowspan="1" colspan="1"><italic><tp:taxon-name><tp:taxon-name-part taxon-name-part-type="genus" reg="Microeuraphia">Microeuraphia</tp:taxon-name-part> <tp:taxon-name-part taxon-name-part-type="species" reg="withersi">withersi</tp:taxon-name-part></tp:taxon-name></italic> (Pilsbry, 1916)</td><td rowspan="1" colspan="1">Kei Islands</td><td rowspan="1" colspan="1"/><td rowspan="1" colspan="1">
                  <xref ref-type="bibr" rid="B36">Jones and Hosie (2016)</xref>
                </td></tr><tr><td rowspan="1" colspan="1">55</td><td rowspan="1" colspan="1"><italic><tp:taxon-name><tp:taxon-name-part taxon-name-part-type="genus" reg="Microeuraphia">Microeuraphia</tp:taxon-name-part></tp:taxon-name></italic> sp.</td><td rowspan="1" colspan="1">Seram Island</td><td rowspan="1" colspan="1">Stone, concrete wall at port</td><td rowspan="1" colspan="1">This study</td></tr><tr><td rowspan="2" colspan="1">
                  <tp:taxon-name>
                    <tp:taxon-name-part taxon-name-part-type="subfamily">Chthamalinae</tp:taxon-name-part>
                  </tp:taxon-name>
                </td><td rowspan="1" colspan="1">56</td><td rowspan="1" colspan="1"><italic><tp:taxon-name><tp:taxon-name-part taxon-name-part-type="genus" reg="Chthamalus">Chthamalus</tp:taxon-name-part> <tp:taxon-name-part taxon-name-part-type="species" reg="malayensis">malayensis</tp:taxon-name-part></tp:taxon-name></italic> Pilsbry, 1916</td><td rowspan="1" colspan="1">Arafura Sea</td><td rowspan="1" colspan="1"/><td rowspan="1" colspan="1">
                  <xref ref-type="bibr" rid="B34">Jones et al. (2001)</xref>
                </td></tr><tr><td rowspan="1" colspan="1">57</td><td rowspan="1" colspan="1"><italic><tp:taxon-name><tp:taxon-name-part taxon-name-part-type="genus" reg="Chthamalus">Chthamalus</tp:taxon-name-part> <tp:taxon-name-part taxon-name-part-type="species" reg="moro">moro</tp:taxon-name-part></tp:taxon-name></italic> Pilsbry, 1916</td><td rowspan="1" colspan="1">Ambon, Saparua, Seram, Pombo</td><td rowspan="1" colspan="1">Mangrove, stone, port pole, mollusc shell, shells of <italic><tp:taxon-name><tp:taxon-name-part taxon-name-part-type="genus" reg="Tetraclita">Tetraclita</tp:taxon-name-part> <tp:taxon-name-part taxon-name-part-type="species" reg="squamosa">squamosa</tp:taxon-name-part></tp:taxon-name></italic>, <italic><tp:taxon-name><tp:taxon-name-part taxon-name-part-type="genus" reg="Tesseropora">Tesseropora</tp:taxon-name-part> <tp:taxon-name-part taxon-name-part-type="species" reg="rosea">rosea</tp:taxon-name-part></tp:taxon-name></italic>, and <italic><tp:taxon-name><tp:taxon-name-part taxon-name-part-type="genus" reg="Capitulum">Capitulum</tp:taxon-name-part> <tp:taxon-name-part taxon-name-part-type="species" reg="mitella">mitella</tp:taxon-name-part></tp:taxon-name></italic></td><td rowspan="1" colspan="1">This study</td></tr><tr><td rowspan="1" colspan="1">
                  <tp:taxon-name>
                    <tp:taxon-name-part taxon-name-part-type="family">Tetraclitidae</tp:taxon-name-part>
                  </tp:taxon-name>
                </td><td rowspan="1" colspan="1">58</td><td rowspan="1" colspan="1"><tp:taxon-name><tp:taxon-name-part taxon-name-part-type="genus" reg="Tetraclitella">Tetraclitella</tp:taxon-name-part> (<tp:taxon-name-part taxon-name-part-type="subgenus" reg="Eotetraclitella">Eotetraclitella</tp:taxon-name-part>) <tp:taxon-name-part taxon-name-part-type="species" reg="costata">costata</tp:taxon-name-part></tp:taxon-name> (Darwin, 1854)</td><td rowspan="1" colspan="1">Banda</td><td rowspan="1" colspan="1"/><td rowspan="1" colspan="1">
                  <xref ref-type="bibr" rid="B31">Hoek (1913)</xref>
                </td></tr><tr><td rowspan="2" colspan="1">
                  <tp:taxon-name>
                    <tp:taxon-name-part taxon-name-part-type="subfamily">Tetraclitellinae</tp:taxon-name-part>
                  </tp:taxon-name>
                </td><td rowspan="1" colspan="1">59</td><td rowspan="1" colspan="1"><italic><tp:taxon-name><tp:taxon-name-part taxon-name-part-type="genus" reg="Tetraclitella">Tetraclitella</tp:taxon-name-part> <tp:taxon-name-part taxon-name-part-type="species" reg="divisa">divisa</tp:taxon-name-part></tp:taxon-name></italic> (Nilsson-Cantell, 1921)</td><td rowspan="1" colspan="1">Ambon</td><td rowspan="1" colspan="1">Concrete wall at port</td><td rowspan="1" colspan="1">This study</td></tr><tr><td rowspan="1" colspan="1">60</td><td rowspan="1" colspan="1"><italic><tp:taxon-name><tp:taxon-name-part taxon-name-part-type="genus" reg="Tetraclitella">Tetraclitella</tp:taxon-name-part> <tp:taxon-name-part taxon-name-part-type="species" reg="karandei">karandei</tp:taxon-name-part></tp:taxon-name></italic> Ross, 1971</td><td rowspan="1" colspan="1">Ambon</td><td rowspan="1" colspan="1">Stone, shells of <italic><tp:taxon-name><tp:taxon-name-part taxon-name-part-type="genus" reg="Capitulum">Capitulum</tp:taxon-name-part> <tp:taxon-name-part taxon-name-part-type="species" reg="mitella">mitella</tp:taxon-name-part></tp:taxon-name></italic> and <italic><tp:taxon-name><tp:taxon-name-part taxon-name-part-type="genus" reg="Euraphia">Euraphia</tp:taxon-name-part> <tp:taxon-name-part taxon-name-part-type="species" reg="hembeli">hembeli</tp:taxon-name-part></tp:taxon-name></italic></td><td rowspan="1" colspan="1">This study</td></tr><tr><td rowspan="3" colspan="1">
                  <tp:taxon-name>
                    <tp:taxon-name-part taxon-name-part-type="subfamily">Tetraclitinae</tp:taxon-name-part>
                  </tp:taxon-name>
                </td><td rowspan="1" colspan="1">61</td><td rowspan="1" colspan="1"><italic><tp:taxon-name><tp:taxon-name-part taxon-name-part-type="genus" reg="Tesseropora">Tesseropora</tp:taxon-name-part> <tp:taxon-name-part taxon-name-part-type="species" reg="rosea">rosea</tp:taxon-name-part></tp:taxon-name></italic> (Krauss, 1848)</td><td rowspan="1" colspan="1">Ambon, Saparua</td><td rowspan="1" colspan="1">Stone, mollusc shell</td><td rowspan="1" colspan="1">This study</td></tr><tr><td rowspan="1" colspan="1">62</td><td rowspan="1" colspan="1"><italic><tp:taxon-name><tp:taxon-name-part taxon-name-part-type="genus" reg="Tetraclita">Tetraclita</tp:taxon-name-part> <tp:taxon-name-part taxon-name-part-type="species" reg="kuroshioensis">kuroshioensis</tp:taxon-name-part></tp:taxon-name></italic> Chan, Tsang &amp; Chu, 2007</td><td rowspan="1" colspan="1">Ambon, Saparua</td><td rowspan="1" colspan="1">Rocks, concrete wall at port</td><td rowspan="1" colspan="1">This study</td></tr><tr><td rowspan="1" colspan="1">63</td><td rowspan="1" colspan="1"><italic><tp:taxon-name><tp:taxon-name-part taxon-name-part-type="genus" reg="Tetraclita">Tetraclita</tp:taxon-name-part> <tp:taxon-name-part taxon-name-part-type="species" reg="squamosa">squamosa</tp:taxon-name-part></tp:taxon-name></italic> (Bruguière, 1789)</td><td rowspan="1" colspan="1">Ambon, Saparua</td><td rowspan="1" colspan="1">Stone, rocks, concrete bridge and wall at port, shipyard.</td><td rowspan="1" colspan="1">This study</td></tr><tr><td rowspan="3" colspan="1">
                  <tp:taxon-name>
                    <tp:taxon-name-part taxon-name-part-type="subfamily">Newmanellinae</tp:taxon-name-part>
                  </tp:taxon-name>
                </td><td rowspan="1" colspan="1">64</td><td rowspan="1" colspan="1"><italic><tp:taxon-name><tp:taxon-name-part taxon-name-part-type="genus" reg="Yamaguchiella">Yamaguchiella</tp:taxon-name-part> <tp:taxon-name-part taxon-name-part-type="species" reg="coerulescens">coerulescens</tp:taxon-name-part></tp:taxon-name></italic> (Spengler, 1790)</td><td rowspan="1" colspan="1">Banda, Kei Islands, Ambon, Saparua</td><td rowspan="1" colspan="1">Stone</td><td rowspan="1" colspan="1"><xref ref-type="bibr" rid="B31">Hoek (1913)</xref>, <xref ref-type="bibr" rid="B36">Jones and Hosie (2016)</xref>, This study</td></tr><tr><td rowspan="1" colspan="1">65</td><td rowspan="1" colspan="1"><italic><tp:taxon-name><tp:taxon-name-part taxon-name-part-type="genus" reg="Neonrosella">Neonrosella</tp:taxon-name-part> <tp:taxon-name-part taxon-name-part-type="species" reg="vitiata">vitiata</tp:taxon-name-part></tp:taxon-name></italic> (Darwin, 1854)</td><td rowspan="1" colspan="1">Ambon, Banda Neira, Saparua</td><td rowspan="1" colspan="1">Port pole, reef, stone</td><td rowspan="1" colspan="1">This study</td></tr><tr><td rowspan="1" colspan="1">66</td><td rowspan="1" colspan="1"><italic><tp:taxon-name><tp:taxon-name-part taxon-name-part-type="genus" reg="Newmanella">Newmanella</tp:taxon-name-part> <tp:taxon-name-part taxon-name-part-type="species" reg="spinosus">spinosus</tp:taxon-name-part></tp:taxon-name></italic> Chan &amp; Cheang, 2016</td><td rowspan="1" colspan="1">Ambon</td><td rowspan="1" colspan="1">Stone, reef surface</td><td rowspan="1" colspan="1">This study</td></tr><tr><td rowspan="1" colspan="1">
                  <tp:taxon-name>
                    <tp:taxon-name-part taxon-name-part-type="family">Archaeobalanidae</tp:taxon-name-part>
                  </tp:taxon-name>
                </td><td rowspan="1" colspan="1">67</td><td rowspan="1" colspan="1"><italic><tp:taxon-name><tp:taxon-name-part taxon-name-part-type="genus" reg="Armatobalanus">Armatobalanus</tp:taxon-name-part> <tp:taxon-name-part taxon-name-part-type="species" reg="allium">allium</tp:taxon-name-part></tp:taxon-name></italic> (Darwin, 1854)</td><td rowspan="1" colspan="1">Banda Sea</td><td rowspan="1" colspan="1"/><td rowspan="1" colspan="1">
                  <xref ref-type="bibr" rid="B36">Jones and Hosie (2016)</xref>
                </td></tr><tr><td rowspan="4" colspan="1">
                  <tp:taxon-name>
                    <tp:taxon-name-part taxon-name-part-type="subfamily">Archaeobalaninae</tp:taxon-name-part>
                  </tp:taxon-name>
                </td><td rowspan="1" colspan="1">68</td><td rowspan="1" colspan="1"><italic><tp:taxon-name><tp:taxon-name-part taxon-name-part-type="genus" reg="Armatobalanus">Armatobalanus</tp:taxon-name-part> <tp:taxon-name-part taxon-name-part-type="species" reg="cepa">cepa</tp:taxon-name-part></tp:taxon-name></italic> (Darwin, 1854)</td><td rowspan="1" colspan="1">Aru Island</td><td rowspan="1" colspan="1"/><td rowspan="1" colspan="1">
                  <xref ref-type="bibr" rid="B36">Jones and Hosie (2016)</xref>
                </td></tr><tr><td rowspan="1" colspan="1">69</td><td rowspan="1" colspan="1"><italic><tp:taxon-name><tp:taxon-name-part taxon-name-part-type="genus" reg="Armatobalanus">Armatobalanus</tp:taxon-name-part> <tp:taxon-name-part taxon-name-part-type="species" reg="quadrivittatus">quadrivittatus</tp:taxon-name-part></tp:taxon-name></italic> (Darwin, 1854)</td><td rowspan="1" colspan="1">Banda Sea</td><td rowspan="1" colspan="1"/><td rowspan="1" colspan="1">
                  <xref ref-type="bibr" rid="B36">Jones and Hosie (2016)</xref>
                </td></tr><tr><td rowspan="1" colspan="1">70</td><td rowspan="1" colspan="1"><italic><tp:taxon-name><tp:taxon-name-part taxon-name-part-type="genus" reg="Conopea">Conopea</tp:taxon-name-part> <tp:taxon-name-part taxon-name-part-type="species" reg="dentifer">dentifer</tp:taxon-name-part></tp:taxon-name></italic> (Broch, 1922)</td><td rowspan="1" colspan="1">Kei Islands</td><td rowspan="1" colspan="1"/><td rowspan="1" colspan="1">
                  <xref ref-type="bibr" rid="B34">Jones et al. (2001)</xref>
                </td></tr><tr><td rowspan="1" colspan="1">71</td><td rowspan="1" colspan="1"><italic><tp:taxon-name><tp:taxon-name-part taxon-name-part-type="genus" reg="Conopea">Conopea</tp:taxon-name-part> <tp:taxon-name-part taxon-name-part-type="species" reg="navicula">navicula</tp:taxon-name-part></tp:taxon-name></italic> (Darwin, 1854)</td><td rowspan="1" colspan="1">Near Damar Island (South of Halmahera)</td><td rowspan="1" colspan="1"/><td rowspan="1" colspan="1">
                  <xref ref-type="bibr" rid="B31">Hoek (1913)</xref>
                </td></tr><tr><td rowspan="26" colspan="1">
                  <tp:taxon-name>
                    <tp:taxon-name-part taxon-name-part-type="suborder">Balanomorpha</tp:taxon-name-part>
                  </tp:taxon-name>
                </td><td rowspan="1" colspan="1">
                  <tp:taxon-name>
                    <tp:taxon-name-part taxon-name-part-type="family">Archaeobalanidae</tp:taxon-name-part>
                  </tp:taxon-name>
                </td><td rowspan="1" colspan="1">72</td><td rowspan="1" colspan="1"><italic><tp:taxon-name><tp:taxon-name-part taxon-name-part-type="genus" reg="Membranobalanus">Membranobalanus</tp:taxon-name-part> <tp:taxon-name-part taxon-name-part-type="species" reg="cuneiformis">cuneiformis</tp:taxon-name-part></tp:taxon-name></italic> (Hiro, 1936)</td><td rowspan="1" colspan="1">Arafura Sea</td><td rowspan="1" colspan="1"/><td rowspan="1" colspan="1">
                  <xref ref-type="bibr" rid="B36">Jones and Hosie (2016)</xref>
                </td></tr><tr><td rowspan="5" colspan="1">
                  <tp:taxon-name>
                    <tp:taxon-name-part taxon-name-part-type="subfamily">Archaeobalaninae</tp:taxon-name-part>
                  </tp:taxon-name>
                </td><td rowspan="1" colspan="1">73</td><td rowspan="1" colspan="1"><italic><tp:taxon-name><tp:taxon-name-part taxon-name-part-type="genus" reg="Solidobalanus">Solidobalanus</tp:taxon-name-part> <tp:taxon-name-part taxon-name-part-type="species" reg="auricoma">auricoma</tp:taxon-name-part></tp:taxon-name></italic> (Hoek, 1913)</td><td rowspan="1" colspan="1">Banda Sea, Ternate, Kei Islands</td><td rowspan="1" colspan="1"/><td rowspan="1" colspan="1"><xref ref-type="bibr" rid="B31">Hoek (1913)</xref>, <xref ref-type="bibr" rid="B34">Jones et al. (2001)</xref></td></tr><tr><td rowspan="1" colspan="1">74</td><td rowspan="1" colspan="1"><italic><tp:taxon-name><tp:taxon-name-part taxon-name-part-type="genus" reg="Solidobalanus">Solidobalanus</tp:taxon-name-part> <tp:taxon-name-part taxon-name-part-type="species" reg="socialis">socialis</tp:taxon-name-part></tp:taxon-name></italic> (Hoek, 1883)</td><td rowspan="1" colspan="1">Arafura Sea, Ternate, Kei Islands</td><td rowspan="1" colspan="1"/><td rowspan="1" colspan="1">
                  <xref ref-type="bibr" rid="B31">Hoek (1913)</xref>
                </td></tr><tr><td rowspan="1" colspan="1">75</td><td rowspan="1" colspan="1"><italic><tp:taxon-name><tp:taxon-name-part taxon-name-part-type="genus" reg="Striatobalanus">Striatobalanus</tp:taxon-name-part> <tp:taxon-name-part taxon-name-part-type="species" reg="amaryllis">amaryllis</tp:taxon-name-part></tp:taxon-name></italic> (Darwin, 1854)</td><td rowspan="1" colspan="1">Arafura Sea</td><td rowspan="1" colspan="1"/><td rowspan="1" colspan="1">
                  <xref ref-type="bibr" rid="B36">Jones and Hosie (2016)</xref>
                </td></tr><tr><td rowspan="1" colspan="1">76</td><td rowspan="1" colspan="1"><italic><tp:taxon-name><tp:taxon-name-part taxon-name-part-type="genus" reg="Striatobalanus">Striatobalanus</tp:taxon-name-part> <tp:taxon-name-part taxon-name-part-type="species" reg="kruegeri">kruegeri</tp:taxon-name-part></tp:taxon-name></italic> (Pilsbry, 1916)</td><td rowspan="1" colspan="1">Moluccas</td><td rowspan="1" colspan="1"/><td rowspan="1" colspan="1">
                  <xref ref-type="bibr" rid="B36">Jones and Hosie (2016)</xref>
                </td></tr><tr><td rowspan="1" colspan="1">77</td><td rowspan="1" colspan="1"><italic><tp:taxon-name><tp:taxon-name-part taxon-name-part-type="genus" reg="Striatobalanus">Striatobalanus</tp:taxon-name-part> <tp:taxon-name-part taxon-name-part-type="species" reg="tenuis">tenuis</tp:taxon-name-part></tp:taxon-name></italic> (Hoek, 1883)</td><td rowspan="1" colspan="1">Kei Islands, Arafura Sea</td><td rowspan="1" colspan="1"/><td rowspan="1" colspan="1"><xref ref-type="bibr" rid="B31">Hoek (1913)</xref>, <xref ref-type="bibr" rid="B36">Jones and Hosie (2016)</xref></td></tr><tr><td rowspan="2" colspan="1">
                  <tp:taxon-name>
                    <tp:taxon-name-part taxon-name-part-type="subfamily">Bryozobiinae</tp:taxon-name-part>
                  </tp:taxon-name>
                </td><td rowspan="1" colspan="1">78</td><td rowspan="1" colspan="1"><italic><tp:taxon-name><tp:taxon-name-part taxon-name-part-type="genus" reg="Multatria">Multatria</tp:taxon-name-part> <tp:taxon-name-part taxon-name-part-type="species" reg="terebratus">terebratus</tp:taxon-name-part></tp:taxon-name></italic> (Darwin, 1854)</td><td rowspan="1" colspan="1">Kei Islands</td><td rowspan="1" colspan="1"/><td rowspan="1" colspan="1"><xref ref-type="bibr" rid="B31">Hoek (1913)</xref>, <xref ref-type="bibr" rid="B36">Jones and Hosie (2016)</xref></td></tr><tr><td rowspan="1" colspan="1">79</td><td rowspan="1" colspan="1"><italic><tp:taxon-name><tp:taxon-name-part taxon-name-part-type="genus" reg="Eoatria">Eoatria</tp:taxon-name-part> <tp:taxon-name-part taxon-name-part-type="species" reg="quinquevittatus">quinquevittatus</tp:taxon-name-part></tp:taxon-name></italic> (Hoek, 1913)</td><td rowspan="1" colspan="1">Banda Sea, Ambon Island</td><td rowspan="1" colspan="1"/><td rowspan="1" colspan="1">
                  <xref ref-type="bibr" rid="B36">Jones and Hosie (2016)</xref>
                </td></tr><tr><td rowspan="1" colspan="1">
                  <tp:taxon-name>
                    <tp:taxon-name-part taxon-name-part-type="family">Pyrgomatidae</tp:taxon-name-part>
                  </tp:taxon-name>
                </td><td rowspan="1" colspan="1">80</td><td rowspan="1" colspan="1"><italic><tp:taxon-name><tp:taxon-name-part taxon-name-part-type="genus" reg="Cantellius">Cantellius</tp:taxon-name-part> <tp:taxon-name-part taxon-name-part-type="species" reg="euspinulosum">euspinulosum</tp:taxon-name-part></tp:taxon-name></italic> (Broch, 1931)</td><td rowspan="1" colspan="1">Ambon</td><td rowspan="1" colspan="1"/><td rowspan="1" colspan="1">
                  <xref ref-type="bibr" rid="B36">Jones and Hosie (2016)</xref>
                </td></tr><tr><td rowspan="6" colspan="1">
                  <tp:taxon-name>
                    <tp:taxon-name-part taxon-name-part-type="subfamily">Pyrgomatinae</tp:taxon-name-part>
                  </tp:taxon-name>
                </td><td rowspan="1" colspan="1">81</td><td rowspan="1" colspan="1"><italic><tp:taxon-name><tp:taxon-name-part taxon-name-part-type="genus" reg="Cantellius">Cantellius</tp:taxon-name-part> <tp:taxon-name-part taxon-name-part-type="species" reg="gregarious">gregarious</tp:taxon-name-part></tp:taxon-name></italic> (Sowerby, 1823)</td><td rowspan="1" colspan="1">Banda Sea</td><td rowspan="1" colspan="1"/><td rowspan="1" colspan="1">
                  <xref ref-type="bibr" rid="B34">Jones et al. (2001)</xref>
                </td></tr><tr><td rowspan="1" colspan="1">82</td><td rowspan="1" colspan="1"><italic><tp:taxon-name><tp:taxon-name-part taxon-name-part-type="genus" reg="Cantellius">Cantellius</tp:taxon-name-part> <tp:taxon-name-part taxon-name-part-type="species" reg="pallidus">pallidus</tp:taxon-name-part></tp:taxon-name></italic> (Broch, 1931)</td><td rowspan="1" colspan="1">Banda Sea</td><td rowspan="1" colspan="1"/><td rowspan="1" colspan="1">
                  <xref ref-type="bibr" rid="B34">Jones et al. (2001)</xref>
                </td></tr><tr><td rowspan="1" colspan="1">83</td><td rowspan="1" colspan="1"><italic><tp:taxon-name><tp:taxon-name-part taxon-name-part-type="genus" reg="Galkinius">Galkinius</tp:taxon-name-part> <tp:taxon-name-part taxon-name-part-type="species" reg="indica">indica</tp:taxon-name-part></tp:taxon-name></italic> (Annandale, 1924)</td><td rowspan="1" colspan="1">Kei Islands</td><td rowspan="1" colspan="1"/><td rowspan="1" colspan="1">
                  <xref ref-type="bibr" rid="B36">Jones and Hosie (2016)</xref>
                </td></tr><tr><td rowspan="1" colspan="1">84</td><td rowspan="1" colspan="1"><italic><tp:taxon-name><tp:taxon-name-part taxon-name-part-type="genus" reg="Hoekia">Hoekia</tp:taxon-name-part> <tp:taxon-name-part taxon-name-part-type="species" reg="fornix">fornix</tp:taxon-name-part></tp:taxon-name></italic> Ross &amp; Newman, 1995</td><td rowspan="1" colspan="1">Moluccas</td><td rowspan="1" colspan="1"/><td rowspan="1" colspan="1">
                  <xref ref-type="bibr" rid="B36">Jones and Hosie (2016)</xref>
                </td></tr><tr><td rowspan="1" colspan="1">85</td><td rowspan="1" colspan="1"><italic><tp:taxon-name><tp:taxon-name-part taxon-name-part-type="genus" reg="Nobia">Nobia</tp:taxon-name-part> <tp:taxon-name-part taxon-name-part-type="species" reg="grandis">grandis</tp:taxon-name-part></tp:taxon-name></italic> Sowerby, 1839</td><td rowspan="1" colspan="1">Kei Islands</td><td rowspan="1" colspan="1"/><td rowspan="1" colspan="1">
                  <xref ref-type="bibr" rid="B34">Jones et al. (2001)</xref>
                </td></tr><tr><td rowspan="1" colspan="1">86</td><td rowspan="1" colspan="1"><italic><tp:taxon-name><tp:taxon-name-part taxon-name-part-type="genus" reg="Pyrgoma">Pyrgoma</tp:taxon-name-part> <tp:taxon-name-part taxon-name-part-type="species" reg="kuri">kuri</tp:taxon-name-part></tp:taxon-name></italic> Hoek, 1913</td><td rowspan="1" colspan="1">Kei Islands</td><td rowspan="1" colspan="1"/><td rowspan="1" colspan="1">
                  <xref ref-type="bibr" rid="B31">Hoek (1913)</xref>
                </td></tr><tr><td rowspan="1" colspan="1">
                  <tp:taxon-name>
                    <tp:taxon-name-part taxon-name-part-type="family">Balanidae</tp:taxon-name-part>
                  </tp:taxon-name>
                </td><td rowspan="1" colspan="1">87</td><td rowspan="1" colspan="1"><italic><tp:taxon-name><tp:taxon-name-part taxon-name-part-type="genus" reg="Amphibalanus">Amphibalanus</tp:taxon-name-part> <tp:taxon-name-part taxon-name-part-type="species" reg="amphitrite">amphitrite</tp:taxon-name-part></tp:taxon-name></italic> (Darwin, 1854)</td><td rowspan="1" colspan="1">Ambon, Saparua</td><td rowspan="1" colspan="1">Stone, mollusc shell, capitulum of <italic><tp:taxon-name><tp:taxon-name-part taxon-name-part-type="genus" reg="Lepas">Lepas</tp:taxon-name-part> <tp:taxon-name-part taxon-name-part-type="species" reg="anserifera">anserifera</tp:taxon-name-part></tp:taxon-name></italic></td><td rowspan="1" colspan="1">This study</td></tr><tr><td rowspan="4" colspan="1">
                  <tp:taxon-name>
                    <tp:taxon-name-part taxon-name-part-type="subfamily">Amphibalaninae</tp:taxon-name-part>
                  </tp:taxon-name>
                </td><td rowspan="1" colspan="1">88</td><td rowspan="1" colspan="1"><italic><tp:taxon-name><tp:taxon-name-part taxon-name-part-type="genus" reg="Amphibalanus">Amphibalanus</tp:taxon-name-part> <tp:taxon-name-part taxon-name-part-type="species" reg="reticulatus">reticulatus</tp:taxon-name-part></tp:taxon-name></italic> (Utinomi, 1967)</td><td rowspan="1" colspan="1">Ambon</td><td rowspan="1" colspan="1">Stone, concrete wall at port</td><td rowspan="1" colspan="1">This study</td></tr><tr><td rowspan="1" colspan="1">89</td><td rowspan="1" colspan="1"><italic><tp:taxon-name><tp:taxon-name-part taxon-name-part-type="genus" reg="Amphibalanus">Amphibalanus</tp:taxon-name-part> <tp:taxon-name-part taxon-name-part-type="species" reg="variegatus">variegatus</tp:taxon-name-part></tp:taxon-name></italic> (Darwin, 1854)</td><td rowspan="1" colspan="1">Ambon, Saparua</td><td rowspan="1" colspan="1">Stone, plastic</td><td rowspan="1" colspan="1">This study</td></tr><tr><td rowspan="1" colspan="1">90</td><td rowspan="1" colspan="1"><italic><tp:taxon-name><tp:taxon-name-part taxon-name-part-type="genus" reg="Amphibalanus">Amphibalanus</tp:taxon-name-part> <tp:taxon-name-part taxon-name-part-type="species" reg="zhujiangensis">zhujiangensis</tp:taxon-name-part></tp:taxon-name></italic> (Ren, 1989)</td><td rowspan="1" colspan="1">Ambon, Saparua, Seram</td><td rowspan="1" colspan="1">Stone, capitulum of <italic><tp:taxon-name><tp:taxon-name-part taxon-name-part-type="genus" reg="Lepas">Lepas</tp:taxon-name-part> <tp:taxon-name-part taxon-name-part-type="species" reg="anserifera">anserifera</tp:taxon-name-part></tp:taxon-name></italic></td><td rowspan="1" colspan="1">This study</td></tr><tr><td rowspan="1" colspan="1">91</td><td rowspan="1" colspan="1"><italic><tp:taxon-name><tp:taxon-name-part taxon-name-part-type="genus" reg="Amphibalanus">Amphibalanus</tp:taxon-name-part></tp:taxon-name></italic> sp.</td><td rowspan="1" colspan="1">Ambon, Seram</td><td rowspan="1" colspan="1">Stone, concrete wall at port</td><td rowspan="1" colspan="1">This study</td></tr><tr><td rowspan="3" colspan="1">
                  <tp:taxon-name>
                    <tp:taxon-name-part taxon-name-part-type="subfamily">Balaninae</tp:taxon-name-part>
                  </tp:taxon-name>
                </td><td rowspan="1" colspan="1">92</td><td rowspan="1" colspan="1"><italic><tp:taxon-name><tp:taxon-name-part taxon-name-part-type="genus" reg="Balanus">Balanus</tp:taxon-name-part> <tp:taxon-name-part taxon-name-part-type="species" reg="arcuatus">arcuatus</tp:taxon-name-part></tp:taxon-name></italic> Hoek, 1913</td><td rowspan="1" colspan="1">Banda</td><td rowspan="1" colspan="1"/><td rowspan="1" colspan="1">
                  <xref ref-type="bibr" rid="B31">Hoek (1913)</xref>
                </td></tr><tr><td rowspan="1" colspan="1">93</td><td rowspan="1" colspan="1"><italic><tp:taxon-name><tp:taxon-name-part taxon-name-part-type="genus" reg="Balanus">Balanus</tp:taxon-name-part> <tp:taxon-name-part taxon-name-part-type="species" reg="hystrix">hystrix</tp:taxon-name-part></tp:taxon-name></italic> Hoek, 1913</td><td rowspan="1" colspan="1">Ambon</td><td rowspan="1" colspan="1"/><td rowspan="1" colspan="1">
                  <xref ref-type="bibr" rid="B31">Hoek (1913)</xref>
                </td></tr><tr><td rowspan="1" colspan="1">94</td><td rowspan="1" colspan="1"><italic><tp:taxon-name><tp:taxon-name-part taxon-name-part-type="genus" reg="Balanus">Balanus</tp:taxon-name-part> <tp:taxon-name-part taxon-name-part-type="species" reg="longirostrum">longirostrum</tp:taxon-name-part></tp:taxon-name></italic> Hoek, 1913</td><td rowspan="1" colspan="1">Bacan</td><td rowspan="1" colspan="1"/><td rowspan="1" colspan="1">
                  <xref ref-type="bibr" rid="B31">Hoek (1913)</xref>
                </td></tr><tr><td rowspan="3" colspan="1">
                  <tp:taxon-name>
                    <tp:taxon-name-part taxon-name-part-type="subfamily">Megabalaninae</tp:taxon-name-part>
                  </tp:taxon-name>
                </td><td rowspan="1" colspan="1">95</td><td rowspan="1" colspan="1"><italic><tp:taxon-name><tp:taxon-name-part taxon-name-part-type="genus" reg="Megabalanus">Megabalanus</tp:taxon-name-part> <tp:taxon-name-part taxon-name-part-type="species" reg="occator">occator</tp:taxon-name-part></tp:taxon-name></italic> (Darwin, 1854)</td><td rowspan="1" colspan="1">Near Obilatu Island</td><td rowspan="1" colspan="1">Coral</td><td rowspan="1" colspan="1">
                  <xref ref-type="bibr" rid="B38">Kolosváry (1950)</xref>
                </td></tr><tr><td rowspan="1" colspan="1">96</td><td rowspan="1" colspan="1"><italic><tp:taxon-name><tp:taxon-name-part taxon-name-part-type="genus" reg="Megabalanus">Megabalanus</tp:taxon-name-part> <tp:taxon-name-part taxon-name-part-type="species" reg="tintinnabulum">tintinnabulum</tp:taxon-name-part></tp:taxon-name></italic> (Linnaeus, 1758)</td><td rowspan="1" colspan="1">Ambon, Saparua</td><td rowspan="1" colspan="1">Conrete bridge at port, stone, reef surface</td><td rowspan="1" colspan="1">This study</td></tr><tr><td rowspan="1" colspan="1">97</td><td rowspan="1" colspan="1"><italic><tp:taxon-name><tp:taxon-name-part taxon-name-part-type="genus" reg="Megabalanus">Megabalanus</tp:taxon-name-part> <tp:taxon-name-part taxon-name-part-type="species" reg="zebra">zebra</tp:taxon-name-part></tp:taxon-name></italic> (Darwin, 1854)</td><td rowspan="1" colspan="1">Ambon</td><td rowspan="1" colspan="1">Stone, capitulum of <italic><tp:taxon-name><tp:taxon-name-part taxon-name-part-type="genus" reg="Lepas">Lepas</tp:taxon-name-part> <tp:taxon-name-part taxon-name-part-type="species" reg="anserifera">anserifera</tp:taxon-name-part></tp:taxon-name></italic></td><td rowspan="1" colspan="1">This study</td></tr></tbody></table></table-wrap><supplementary-material xmlns:xlink="http://www.w3.org/1999/xlink" id="S1" position="float" orientation="portrait" xlink:type="simple"><object-id content-type="doi" xlink:type="simple">10.3897/zookeys.945.39044.suppl1</object-id><object-id content-type="arpha" xlink:type="simple">A5609D4C-AEE3-557E-935F-27683042590A</object-id><label>Supplementary material 1</label><caption><p>Tables S1–S28, Figs S1–S13</p></caption><statement content-type="dataType"><label>Data type</label><p>species data</p></statement><statement content-type="notes"><label>Explanation note</label><p><bold>Fig. S1</bold> The occurrence of <italic><tp:taxon-name><tp:taxon-name-part taxon-name-part-type="genus" reg="Heteralepas">Heteralepas</tp:taxon-name-part> <tp:taxon-name-part taxon-name-part-type="species" reg="japonica">japonica</tp:taxon-name-part></tp:taxon-name></italic> in the Moluccas (red dots); <bold>Fig. S2</bold> The occurrence of <italic><tp:taxon-name><tp:taxon-name-part taxon-name-part-type="genus" reg="Amphibalanus">Amphibalanus</tp:taxon-name-part> <tp:taxon-name-part taxon-name-part-type="species" reg="reticulatus">reticulatus</tp:taxon-name-part></tp:taxon-name></italic>, <italic><tp:taxon-name><tp:taxon-name-part taxon-name-part-type="genus" reg="Dosima">Dosima</tp:taxon-name-part> <tp:taxon-name-part taxon-name-part-type="species" reg="fascicularis">fascicularis</tp:taxon-name-part></tp:taxon-name></italic>, <italic><tp:taxon-name><tp:taxon-name-part taxon-name-part-type="genus" reg="Euraphia">Euraphia</tp:taxon-name-part> <tp:taxon-name-part taxon-name-part-type="species" reg="hembeli">hembeli</tp:taxon-name-part></tp:taxon-name></italic>, <italic><tp:taxon-name><tp:taxon-name-part taxon-name-part-type="genus" reg="Hexechamaesipho">Hexechamaesipho</tp:taxon-name-part> <tp:taxon-name-part taxon-name-part-type="species" reg="pilsbryi">pilsbryi</tp:taxon-name-part></tp:taxon-name></italic>, <italic><tp:taxon-name><tp:taxon-name-part taxon-name-part-type="genus" reg="Megabalanus">Megabalanus</tp:taxon-name-part> <tp:taxon-name-part taxon-name-part-type="species" reg="zebra">zebra</tp:taxon-name-part></tp:taxon-name></italic>, <italic><tp:taxon-name><tp:taxon-name-part taxon-name-part-type="genus" reg="Nesochthamalus">Nesochthamalus</tp:taxon-name-part> <tp:taxon-name-part taxon-name-part-type="species" reg="intertextus">intertextus</tp:taxon-name-part></tp:taxon-name></italic>, <italic><tp:taxon-name><tp:taxon-name-part taxon-name-part-type="genus" reg="Newmanella">Newmanella</tp:taxon-name-part> <tp:taxon-name-part taxon-name-part-type="species" reg="spinosus">spinosus</tp:taxon-name-part></tp:taxon-name></italic>, <italic><tp:taxon-name><tp:taxon-name-part taxon-name-part-type="genus" reg="Pseudoctomeris">Pseudoctomeris</tp:taxon-name-part> <tp:taxon-name-part taxon-name-part-type="species" reg="sulcata">sulcata</tp:taxon-name-part></tp:taxon-name></italic>, <italic><tp:taxon-name><tp:taxon-name-part taxon-name-part-type="genus" reg="Tetraclitella">Tetraclitella</tp:taxon-name-part> <tp:taxon-name-part taxon-name-part-type="species" reg="divisa">divisa</tp:taxon-name-part></tp:taxon-name></italic> and <italic><tp:taxon-name><tp:taxon-name-part taxon-name-part-type="genus" reg="Tetraclitella">Tetraclitella</tp:taxon-name-part> <tp:taxon-name-part taxon-name-part-type="species" reg="karandei">karandei</tp:taxon-name-part></tp:taxon-name></italic> in the Moluccas (the red dot indicates that the species occurs on the coastline of the island); <bold>Fig. S3</bold> The occurrence of <italic><tp:taxon-name><tp:taxon-name-part taxon-name-part-type="genus" reg="Chthamalus">Chthamalus</tp:taxon-name-part> <tp:taxon-name-part taxon-name-part-type="species" reg="moro">moro</tp:taxon-name-part></tp:taxon-name></italic> and <italic><tp:taxon-name><tp:taxon-name-part taxon-name-part-type="genus" reg="Lepas">Lepas</tp:taxon-name-part> <tp:taxon-name-part taxon-name-part-type="species" reg="anserifera">anserifera</tp:taxon-name-part></tp:taxon-name></italic> in the Moluccas (the red dots indicate that the species occurs on the coastline of the islands); <bold>Fig. S4</bold> The occurrence of <italic><tp:taxon-name><tp:taxon-name-part taxon-name-part-type="genus" reg="Amphibalanus">Amphibalanus</tp:taxon-name-part> <tp:taxon-name-part taxon-name-part-type="species" reg="amphitrite">amphitrite</tp:taxon-name-part></tp:taxon-name></italic>, <italic><tp:taxon-name><tp:taxon-name-part taxon-name-part-type="genus" reg="Amphibalanus">Amphibalanus</tp:taxon-name-part> <tp:taxon-name-part taxon-name-part-type="species" reg="variegatus">variegatus</tp:taxon-name-part></tp:taxon-name></italic>, <italic><tp:taxon-name><tp:taxon-name-part taxon-name-part-type="genus" reg="Capitulum">Capitulum</tp:taxon-name-part> <tp:taxon-name-part taxon-name-part-type="species" reg="mitella">mitella</tp:taxon-name-part></tp:taxon-name></italic>, <italic><tp:taxon-name><tp:taxon-name-part taxon-name-part-type="genus" reg="Megabalanus">Megabalanus</tp:taxon-name-part> <tp:taxon-name-part taxon-name-part-type="species" reg="tintinnabulum">tintinnabulum</tp:taxon-name-part></tp:taxon-name></italic>, <italic><tp:taxon-name><tp:taxon-name-part taxon-name-part-type="genus" reg="Tesseropora">Tesseropora</tp:taxon-name-part> <tp:taxon-name-part taxon-name-part-type="species" reg="rosea">rosea</tp:taxon-name-part></tp:taxon-name></italic>, <italic><tp:taxon-name><tp:taxon-name-part taxon-name-part-type="genus" reg="Tetraclita">Tetraclita</tp:taxon-name-part> <tp:taxon-name-part taxon-name-part-type="species" reg="kuroshioensis">kuroshioensis</tp:taxon-name-part></tp:taxon-name></italic> and <italic><tp:taxon-name><tp:taxon-name-part taxon-name-part-type="genus" reg="Tetraclita">Tetraclita</tp:taxon-name-part> <tp:taxon-name-part taxon-name-part-type="species" reg="squamosa">squamosa</tp:taxon-name-part></tp:taxon-name></italic> in the Moluccas (the red dots indicate that the species occurs on the coastline of the islands); <bold>Fig. S5</bold> The occurrence of <italic><tp:taxon-name><tp:taxon-name-part taxon-name-part-type="genus" reg="Microeuraphia">Microeuraphia</tp:taxon-name-part></tp:taxon-name></italic> sp. in the Moluccas (the red dot indicates that the species occurs on the coastline of the island); <bold>Fig. S6</bold> The occurrence of <italic><tp:taxon-name><tp:taxon-name-part taxon-name-part-type="genus" reg="Yamaguchiella">Yamaguchiella</tp:taxon-name-part> <tp:taxon-name-part taxon-name-part-type="species" reg="coerulescens">coerulescens</tp:taxon-name-part></tp:taxon-name></italic> in the Moluccas (the red dots indicate that the species occurs on the coastline of the islands); <bold>Fig. S7</bold> The occurrence of <italic><tp:taxon-name><tp:taxon-name-part taxon-name-part-type="genus" reg="Neonrosella">Neonrosella</tp:taxon-name-part> <tp:taxon-name-part taxon-name-part-type="species" reg="vitiata">vitiata</tp:taxon-name-part></tp:taxon-name></italic> in the Moluccas (the red dots indicate that the species occurs on the coastline of the islands); <bold>Fig. S8</bold> The occurrence of <italic><tp:taxon-name><tp:taxon-name-part taxon-name-part-type="genus" reg="Amphibalanus">Amphibalanus</tp:taxon-name-part> <tp:taxon-name-part taxon-name-part-type="species" reg="zhujiangensis">zhujiangensis</tp:taxon-name-part></tp:taxon-name></italic> in the Moluccas (the red dots indicate that the species occurs on the coastline of the islands); <bold>Fig. S9</bold> The occurrence of <italic><tp:taxon-name><tp:taxon-name-part taxon-name-part-type="genus" reg="Amphibalanus">Amphibalanus</tp:taxon-name-part></tp:taxon-name></italic> sp. in the Moluccas (the red dots indicate that the species occurs on the coastline of the islands); <bold>Fig. S10</bold> Bayesian phylogeny of concatenated <abbrev xlink:title="cytochrome oxidase subunit I" id="ABBRID0ESVDM" xlink:type="simple">COI</abbrev> and <abbrev xlink:title="18S ribosomal RNA" id="ABBRID0EWVDM" xlink:type="simple">18S</abbrev> gene sequences. Values next to nodes are support values; <bold>Fig. S11</bold><abbrev xlink:title="Maximum Likelihood" id="ABBRID0E3VDM" xlink:type="simple">ML</abbrev> phylogeny of concatinated <abbrev xlink:title="cytochrome oxidase subunit I" id="ABBRID0EAWDM" xlink:type="simple">COI</abbrev> and <abbrev xlink:title="18S ribosomal RNA" id="ABBRID0EEWDM" xlink:type="simple">18S</abbrev> gene sequences. Values next to nodes are support values; <bold>Fig. S12</bold><abbrev xlink:title="Maximum Likelihood" id="ABBRID0EKWDM" xlink:type="simple">ML</abbrev> phylogeny of <abbrev xlink:title="18S ribosomal RNA" id="ABBRID0EOWDM" xlink:type="simple">18S</abbrev> gene sequences. Tips coloured in red are the new samples sequenced for this manuscript. Values next to nodes are support values; <bold>Fig. S13</bold><abbrev xlink:title="Maximum Likelihood" id="ABBRID0EUWDM" xlink:type="simple">ML</abbrev> phylogeny of <abbrev xlink:title="cytochrome oxidase subunit I" id="ABBRID0EYWDM" xlink:type="simple">COI</abbrev> gene sequences. Tips coloured in red are the new samples sequenced for this manuscript. Values next to nodes are support values; <bold>Table S1.</bold> Table of sample information for DNA samples sequenced for this study; <bold>Table S2.</bold> Measurements for <italic><tp:taxon-name><tp:taxon-name-part taxon-name-part-type="genus" reg="Heteralepas">Heteralepas</tp:taxon-name-part> <tp:taxon-name-part taxon-name-part-type="species" reg="japonica">japonica</tp:taxon-name-part></tp:taxon-name></italic> (N = 25); <bold>Table S3.</bold> Measurements for <italic><tp:taxon-name><tp:taxon-name-part taxon-name-part-type="genus" reg="Dosima">Dosima</tp:taxon-name-part> <tp:taxon-name-part taxon-name-part-type="species" reg="fascicularis">fascicularis</tp:taxon-name-part></tp:taxon-name></italic> (N = 6); <bold>Table S4.</bold> Measurements for <italic><tp:taxon-name><tp:taxon-name-part taxon-name-part-type="genus" reg="Lepas">Lepas</tp:taxon-name-part> <tp:taxon-name-part taxon-name-part-type="species" reg="anserifera">anserifera</tp:taxon-name-part></tp:taxon-name></italic> (N = 25); <bold>Table S5.</bold> Measurements for <italic><tp:taxon-name><tp:taxon-name-part taxon-name-part-type="genus" reg="Capitulum">Capitulum</tp:taxon-name-part> <tp:taxon-name-part taxon-name-part-type="species" reg="mitella">mitella</tp:taxon-name-part></tp:taxon-name></italic> (N = 25); <bold>Table S6.</bold> Measurements for <italic><tp:taxon-name><tp:taxon-name-part taxon-name-part-type="genus" reg="Pseudoctomeris">Pseudoctomeris</tp:taxon-name-part> <tp:taxon-name-part taxon-name-part-type="species" reg="sulcata">sulcata</tp:taxon-name-part></tp:taxon-name></italic> (N = 2); <bold>Table S7.</bold> Measurements for <italic><tp:taxon-name><tp:taxon-name-part taxon-name-part-type="genus" reg="Hexechamaesipho">Hexechamaesipho</tp:taxon-name-part> <tp:taxon-name-part taxon-name-part-type="species" reg="pilsbryi">pilsbryi</tp:taxon-name-part></tp:taxon-name></italic> (N = 10); <bold>Table S8.</bold> Measurements for <italic><tp:taxon-name><tp:taxon-name-part taxon-name-part-type="genus" reg="Nesochthamalus">Nesochthamalus</tp:taxon-name-part> <tp:taxon-name-part taxon-name-part-type="species" reg="intertextus">intertextus</tp:taxon-name-part></tp:taxon-name></italic> (N = 10), <bold>Table S9.</bold> Measurements for <italic><tp:taxon-name><tp:taxon-name-part taxon-name-part-type="genus" reg="Euraphia">Euraphia</tp:taxon-name-part> <tp:taxon-name-part taxon-name-part-type="species" reg="hembeli">hembeli</tp:taxon-name-part></tp:taxon-name></italic> (N = 1); <bold>Table S10.</bold> Measurements for <italic><tp:taxon-name><tp:taxon-name-part taxon-name-part-type="genus" reg="Microeuraphia">Microeuraphia</tp:taxon-name-part></tp:taxon-name></italic> sp. (N = 2); <bold>Table S11.</bold> Measurements for <italic><tp:taxon-name><tp:taxon-name-part taxon-name-part-type="genus" reg="Chthamalus">Chthamalus</tp:taxon-name-part> <tp:taxon-name-part taxon-name-part-type="species" reg="moro">moro</tp:taxon-name-part></tp:taxon-name></italic> (N = 25); <bold>Table S12.</bold> Measurements for <italic><tp:taxon-name><tp:taxon-name-part taxon-name-part-type="genus" reg="Tetraclitella">Tetraclitella</tp:taxon-name-part> <tp:taxon-name-part taxon-name-part-type="species" reg="divisa">divisa</tp:taxon-name-part></tp:taxon-name></italic> (N = 1); <bold>Table S13.</bold> Measurements for <italic><tp:taxon-name><tp:taxon-name-part taxon-name-part-type="genus" reg="Tetraclitella">Tetraclitella</tp:taxon-name-part> <tp:taxon-name-part taxon-name-part-type="species" reg="karandei">karandei</tp:taxon-name-part></tp:taxon-name></italic> (N = 3); <bold>Table S14.</bold> Measurements for <italic><tp:taxon-name><tp:taxon-name-part taxon-name-part-type="genus" reg="Tesseropora">Tesseropora</tp:taxon-name-part> <tp:taxon-name-part taxon-name-part-type="species" reg="rosea">rosea</tp:taxon-name-part></tp:taxon-name></italic> (N = 15); <bold>Table S15.</bold> Measurements for <italic><tp:taxon-name><tp:taxon-name-part taxon-name-part-type="genus" reg="Tetraclita">Tetraclita</tp:taxon-name-part> <tp:taxon-name-part taxon-name-part-type="species" reg="kuroshioensis">kuroshioensis</tp:taxon-name-part></tp:taxon-name></italic> (N = 5); <bold>Table S16.</bold> Measurements for <italic><tp:taxon-name><tp:taxon-name-part taxon-name-part-type="genus" reg="Tetraclita">Tetraclita</tp:taxon-name-part> <tp:taxon-name-part taxon-name-part-type="species" reg="squamosa">squamosa</tp:taxon-name-part></tp:taxon-name></italic> (N = 5); <bold>Table S17.</bold> Measurements for <italic><tp:taxon-name><tp:taxon-name-part taxon-name-part-type="genus" reg="Yamaguchiella">Yamaguchiella</tp:taxon-name-part> <tp:taxon-name-part taxon-name-part-type="species" reg="coerulescens">coerulescens</tp:taxon-name-part></tp:taxon-name></italic> (N = 25); <bold>Table S18.</bold> Measurements for <italic><tp:taxon-name><tp:taxon-name-part taxon-name-part-type="genus" reg="Neonrosella">Neonrosella</tp:taxon-name-part> <tp:taxon-name-part taxon-name-part-type="species" reg="vitiata">vitiata</tp:taxon-name-part></tp:taxon-name></italic> (N = 4); <bold>Table S19.</bold> Measurements for <italic><tp:taxon-name><tp:taxon-name-part taxon-name-part-type="genus" reg="Newmanella">Newmanella</tp:taxon-name-part> <tp:taxon-name-part taxon-name-part-type="species" reg="spinosus">spinosus</tp:taxon-name-part></tp:taxon-name></italic> (N = 5); <bold>Table S20.</bold> Measurements for <italic><tp:taxon-name><tp:taxon-name-part taxon-name-part-type="genus" reg="Amphibalanus">Amphibalanus</tp:taxon-name-part> <tp:taxon-name-part taxon-name-part-type="species" reg="amphitrite">amphitrite</tp:taxon-name-part></tp:taxon-name></italic> (N = 15); <bold>Table S21.</bold> Measurements for <italic><tp:taxon-name><tp:taxon-name-part taxon-name-part-type="genus" reg="Amphibalanus">Amphibalanus</tp:taxon-name-part> <tp:taxon-name-part taxon-name-part-type="species" reg="reticulatus">reticulatus</tp:taxon-name-part></tp:taxon-name></italic> (N = 5); <bold>Table S22.</bold> Measurements for <italic><tp:taxon-name><tp:taxon-name-part taxon-name-part-type="genus" reg="Amphibalanus">Amphibalanus</tp:taxon-name-part> <tp:taxon-name-part taxon-name-part-type="species" reg="variegatus">variegatus</tp:taxon-name-part></tp:taxon-name></italic> (N = 10); <bold>Table S23.</bold> Measurements for <italic><tp:taxon-name><tp:taxon-name-part taxon-name-part-type="genus" reg="Amphibalanus">Amphibalanus</tp:taxon-name-part> <tp:taxon-name-part taxon-name-part-type="species" reg="zhujiangensis">zhujiangensis</tp:taxon-name-part></tp:taxon-name></italic> (N = 11); <bold>Table S24.</bold> Measurements for <italic><tp:taxon-name><tp:taxon-name-part taxon-name-part-type="genus" reg="Amphibalanus">Amphibalanus</tp:taxon-name-part></tp:taxon-name></italic> sp. (N = 4); <bold>Table S25.</bold> Measurements for <italic><tp:taxon-name><tp:taxon-name-part taxon-name-part-type="genus" reg="Megabalanus">Megabalanus</tp:taxon-name-part> <tp:taxon-name-part taxon-name-part-type="species" reg="tintinnabulum">tintinnabulum</tp:taxon-name-part></tp:taxon-name></italic> (N = 4); <bold>Talbe S26.</bold> Measurements for <italic><tp:taxon-name><tp:taxon-name-part taxon-name-part-type="genus" reg="Megabalanus">Megabalanus</tp:taxon-name-part> <tp:taxon-name-part taxon-name-part-type="species" reg="zebra">zebra</tp:taxon-name-part></tp:taxon-name></italic> (N = 8); <bold>Table S27.</bold> Kimura 2-parameter (K2P) distances of <abbrev xlink:title="cytochrome oxidase subunit I" id="ABBRID0E4AEM" xlink:type="simple">COI</abbrev> sequences between species for <italic><tp:taxon-name><tp:taxon-name-part taxon-name-part-type="genus" reg="Microeuraphia">Microeuraphia</tp:taxon-name-part></tp:taxon-name></italic> sp.; <bold>Table S28.</bold> Kimura 2-parameter (K2P) distances of <abbrev xlink:title="cytochrome oxidase subunit I" id="ABBRID0EKBEM" xlink:type="simple">COI</abbrev> sequences between species for <italic><tp:taxon-name><tp:taxon-name-part taxon-name-part-type="genus" reg="Amphibalanus">Amphibalanus</tp:taxon-name-part></tp:taxon-name></italic> sp.</p></statement><media xlink:href="zookeys-945-017-s001.pdf" mimetype="application" mime-subtype="pdf" position="float" orientation="portrait" xlink:type="simple" id="oo_428616.pdf"><uri content-type="original_file" xlink:type="simple">https://binary.pensoft.net/file/428616</uri></media><permissions><license xlink:type="simple"><license-p>This dataset is made available under the Open Database License (http://opendatacommons.org/licenses/odbl/1.0/). The Open Database License (ODbL) is a license agreement intended to allow users to freely share, modify, and use this Dataset while maintaining this same freedom for others, provided that the original source and author(s) are credited.</license-p></license></permissions><attrib specific-use="authors">Pipit Pitriana, Luis Valente, Thomas von Rintelen, Diana S. Jones, Romanus E. Prabowo, Kristina von Rintelen</attrib></supplementary-material></tp:treatment-sec><ref-list><ref id="B31"><mixed-citation xmlns:xlink="http://www.w3.org/1999/xlink" xlink:type="simple"><person-group><name name-style="western"><surname>Hoek</surname><given-names>PP</given-names></name></person-group> (<year>1913</year>) <source>The <tp:taxon-name><tp:taxon-name-part taxon-name-part-type="infraclass">Cirripedia</tp:taxon-name-part></tp:taxon-name> of the Siboga-Expedition: B. <tp:taxon-name><tp:taxon-name-part taxon-name-part-type="infraclass">Cirripedia</tp:taxon-name-part></tp:taxon-name><tp:taxon-name><tp:taxon-name-part taxon-name-part-type="order">Sessilia</tp:taxon-name-part></tp:taxon-name>.</source><publisher-name>EJ Brill</publisher-name>, <publisher-loc>Leiden</publisher-loc>, <size units="page">275 pp</size>.</mixed-citation></ref><ref id="B36"><mixed-citation xmlns:xlink="http://www.w3.org/1999/xlink" xlink:type="simple"><person-group><name name-style="western"><surname>Jones</surname><given-names>DS</given-names></name><name name-style="western"><surname>Hosie</surname><given-names>AM</given-names></name></person-group> (<year>2016</year>) <article-title>A checklist of the barnacles (<tp:taxon-name><tp:taxon-name-part taxon-name-part-type="infraclass">Cirripedia</tp:taxon-name-part></tp:taxon-name>: <tp:taxon-name><tp:taxon-name-part taxon-name-part-type="superorder">Thoracica</tp:taxon-name-part></tp:taxon-name>) of Singapore and neighbouring waters.</article-title><source>Raffles Bulletin of Zoology</source><volume>34</volume>: <fpage>241</fpage>–<lpage>311</lpage>.</mixed-citation></ref><ref id="B34"><mixed-citation xmlns:xlink="http://www.w3.org/1999/xlink" xlink:type="simple"><person-group><name name-style="western"><surname>Jones</surname><given-names>DS</given-names></name><name name-style="western"><surname>Hewitt</surname><given-names>MA</given-names></name><name name-style="western"><surname>Sampey</surname><given-names>A</given-names></name></person-group> (<year>2001</year>) <article-title>A checklist of the <tp:taxon-name><tp:taxon-name-part taxon-name-part-type="infraclass">Cirripedia</tp:taxon-name-part></tp:taxon-name> of the South China Sea. Raffles Bulletin of Zoology.</article-title><source>National University of Singapore</source><volume>48</volume>: <fpage>233</fpage>–<lpage>308</lpage>.</mixed-citation></ref><ref id="B64"><mixed-citation xmlns:xlink="http://www.w3.org/1999/xlink" xlink:type="simple"><person-group><name name-style="western"><surname>Shalaeva</surname><given-names>K</given-names></name><name name-style="western"><surname>Boxshall</surname><given-names>G</given-names></name></person-group> (<year>2014</year>) <article-title>An illustrated catalogue of the scalpellid barnacles (<tp:taxon-name><tp:taxon-name-part taxon-name-part-type="subphylum">Crustacea</tp:taxon-name-part></tp:taxon-name>: <tp:taxon-name><tp:taxon-name-part taxon-name-part-type="infraclass">Cirripedia</tp:taxon-name-part></tp:taxon-name>: <tp:taxon-name><tp:taxon-name-part taxon-name-part-type="family">Scalpellidae</tp:taxon-name-part></tp:taxon-name>) collected during the HMS “Challenger” expedition and deposited in the Natural History Museum, London.</article-title><source>Zootaxa</source><volume>3804</volume>(<issue>1</issue>): <fpage>1</fpage>–<lpage>63</lpage>.<ext-link xlink:type="simple" ext-link-type="doi" xlink:href="10.11646/zootaxa.3804.1.1">https://doi.org/10.11646/zootaxa.3804.1.1</ext-link></mixed-citation></ref><ref id="B6"><mixed-citation xmlns:xlink="http://www.w3.org/1999/xlink" xlink:type="simple"><person-group><name name-style="western"><surname>Buckeridge</surname><given-names>JS</given-names></name></person-group> (<year>1994</year>) <tp:taxon-name><tp:taxon-name-part taxon-name-part-type="infraclass">Cirripedia</tp:taxon-name-part></tp:taxon-name><tp:taxon-name><tp:taxon-name-part taxon-name-part-type="superorder">Thoracica</tp:taxon-name-part></tp:taxon-name>: <tp:taxon-name><tp:taxon-name-part taxon-name-part-type="suborder">Verrucomorpha</tp:taxon-name-part></tp:taxon-name> of New Caledonia, Indonesia, Wallis, and Futuna Islands. In: Résultats Des Campagnes MUSORSTOM Volume 12. Muséum national d’Histoire naturelle, Paris, 87–125.</mixed-citation></ref><ref id="B38"><mixed-citation xmlns:xlink="http://www.w3.org/1999/xlink" xlink:type="simple"><person-group><name name-style="western"><surname>Kolosváry</surname><given-names>G</given-names></name></person-group> (<year>1950</year>) <article-title>On some balanids living in corals, collected by the <tp:taxon-name><tp:taxon-name-part taxon-name-part-type="genus">Snellius</tp:taxon-name-part></tp:taxon-name> Expedition in 1930.</article-title><source>Zoologische Mededelingen Leiden</source><volume>30</volume>: <fpage>289</fpage>–<lpage>296</lpage>. <ext-link xlink:type="simple" ext-link-type="uri" xlink:href="http://www.repository.naturalis.nl/document/150224">http://www.repository.naturalis.nl/document/150224</ext-link></mixed-citation></ref><ref id="B19"><mixed-citation xmlns:xlink="http://www.w3.org/1999/xlink" xlink:type="simple"><person-group><name name-style="western"><surname>Darwin</surname><given-names>C</given-names></name></person-group> (<year>1852</year>) <source>A monograph of the subclass <tp:taxon-name><tp:taxon-name-part taxon-name-part-type="infraclass">Cirripedia</tp:taxon-name-part></tp:taxon-name> with figures of all the species.</source><publisher-name>The Lepadidae; or</publisher-name>, <publisher-loc>pedunculated cirripedes</publisher-loc>, <size units="page">400 pp</size>., 10 pls. (Ray Society, London. 1851 published 1852)</mixed-citation></ref><ref id="B30"><mixed-citation xmlns:xlink="http://www.w3.org/1999/xlink" xlink:type="simple"><person-group><name name-style="western"><surname>Hoek</surname><given-names>PP</given-names></name></person-group> (<year>1907</year>) <source>The <tp:taxon-name><tp:taxon-name-part taxon-name-part-type="infraclass">Cirripedia</tp:taxon-name-part></tp:taxon-name> of the Siboga Expedition: A. <tp:taxon-name><tp:taxon-name-part taxon-name-part-type="infraclass">Cirripedia</tp:taxon-name-part></tp:taxon-name><tp:taxon-name><tp:taxon-name-part taxon-name-part-type="order">Pedunculata</tp:taxon-name-part></tp:taxon-name>.</source><publisher-name>EJ Brill</publisher-name>, <publisher-loc>Leiden</publisher-loc>, <size units="page">127 pp</size>. <ext-link xlink:type="simple" ext-link-type="doi" xlink:href="10.5962/bhl.title.63641">https://doi.org/10.5962/bhl.title.63641</ext-link></mixed-citation></ref><ref id="B71"><mixed-citation xmlns:xlink="http://www.w3.org/1999/xlink" xlink:type="simple"><person-group><name name-style="western"><surname>Stubbings</surname><given-names>HG</given-names></name></person-group> (<year>1967</year>) <article-title>The Cirriped Fauna of Tropical West Africa.</article-title><source>Zoology</source><volume>15</volume>(<issue>6</issue>): <fpage>227</fpage>–<lpage>319</lpage>. <ext-link xlink:type="simple" ext-link-type="doi" xlink:href="10.5962/bhl.part.27518">https://doi.org/10.5962/bhl.part.27518</ext-link></mixed-citation></ref><ref id="B10"><mixed-citation xmlns:xlink="http://www.w3.org/1999/xlink" xlink:type="simple"><person-group><name name-style="western"><surname>Chan</surname><given-names>BKK</given-names></name><name name-style="western"><surname>Prabowo</surname><given-names>RE</given-names></name><name name-style="western"><surname>Lee</surname><given-names>K-S</given-names></name></person-group> (<year>2009a</year>) <source>Crustacean fauna of Taiwan: barnacles, volume I-<tp:taxon-name><tp:taxon-name-part taxon-name-part-type="infraclass">Cirripedia</tp:taxon-name-part></tp:taxon-name>: <tp:taxon-name><tp:taxon-name-part taxon-name-part-type="superorder">Thoracica</tp:taxon-name-part></tp:taxon-name> excluding the <tp:taxon-name><tp:taxon-name-part taxon-name-part-type="family">Pyrgomatidae</tp:taxon-name-part></tp:taxon-name> and <tp:taxon-name><tp:taxon-name-part taxon-name-part-type="subfamily">Acastinae</tp:taxon-name-part></tp:taxon-name>.</source><publisher-name>National Taiwan Ocean University</publisher-name>, <publisher-loc>Keelung, Taiwan</publisher-loc>, <size units="page">297 pp</size>.</mixed-citation></ref><ref id="B32"><mixed-citation xmlns:xlink="http://www.w3.org/1999/xlink" xlink:type="simple"><person-group><name name-style="western"><surname>Igić</surname><given-names>L</given-names></name></person-group> (<year>2007</year>) <tp:taxon-name><tp:taxon-name-part taxon-name-part-type="infraclass">Cirripedia</tp:taxon-name-part></tp:taxon-name> of Adriatic. Studia Marina (24): 168.</mixed-citation></ref></ref-list></tp:taxon-treatment>
