# Supplementary material for: An annotated checklist and integrative biodiversity discovery of barnacles (Crustacea, Cirripedia) from the Moluccas, East Indonesia
Source: Zookeys. 2020 Jul 3;945:17–83. doi: 10.3897/zookeys.945.39044 (PMC7351798; doi:10.3897/zookeys.945.39044)
Supplement: XML Treatment for Tesseropora rosea [file zookeys.945.39044-treatment13.xml]

<!DOCTYPE tp:taxon-treatment
  PUBLIC "-//TaxonX//DTD Taxonomic Treatment Publishing DTD v0 20100105//EN" "tax-treatment-NSO.dtd">
<tp:taxon-treatment xmlns:tp="http://www.plazi.org/taxpub"><tp:treatment-meta><kwd-group><label>Taxon classification</label><kwd><named-content xmlns:xlink="http://www.w3.org/1999/xlink" content-type="kingdom">Animalia</named-content></kwd><kwd><named-content xmlns:xlink="http://www.w3.org/1999/xlink" content-type="order">Sessilia</named-content></kwd><kwd><named-content xmlns:xlink="http://www.w3.org/1999/xlink" content-type="family">Tetraclitidae</named-content></kwd></kwd-group><mixed-citation publication-type="journal"><person-group><name><surname>Pitriana</surname><given-names>Pipit</given-names></name><name><surname>Valente</surname><given-names>Luis</given-names></name><name><surname>von Rintelen</surname><given-names>Thomas</given-names></name><name><surname>Jones</surname><given-names>Diana S.</given-names></name><name><surname>Prabowo</surname><given-names>Romanus E.</given-names></name><name><surname>von Rintelen</surname><given-names>Kristina</given-names></name></person-group><article-title>An annotated checklist and integrative biodiversity discovery of barnacles (<tp:taxon-name><tp:taxon-name-part taxon-name-part-type="subphylum">Crustacea</tp:taxon-name-part></tp:taxon-name>, <tp:taxon-name><tp:taxon-name-part taxon-name-part-type="infraclass">Cirripedia</tp:taxon-name-part></tp:taxon-name>) from the Moluccas, East Indonesia</article-title><source>Zookeys</source><day>03</day><month>7</month><year>2020</year><volume>945</volume><fpage>17</fpage><lpage>83</lpage><pub-id pub-id-type="doi">10.3897/zookeys.945.39044</pub-id></mixed-citation></tp:treatment-meta><tp:nomenclature><tp:taxon-name><object-id xmlns:xlink="http://www.w3.org/1999/xlink" content-type="arpha" xlink:type="simple">6F23A4F5-3949-5F6F-9A1F-21DB64BAA92F</object-id>
                  <tp:taxon-name-part taxon-name-part-type="genus" reg="Tesseropora">Tesseropora</tp:taxon-name-part>
                  <tp:taxon-name-part taxon-name-part-type="species" reg="rosea">rosea</tp:taxon-name-part>
                </tp:taxon-name><tp:taxon-authority>(Krauss, 1848)</tp:taxon-authority><xref ref-type="fig" rid="F15">Figure 15a–e</xref><xref ref-type="table" rid="T1">, Table 1: species no. 61</xref><tp:nomenclature-citation-list><tp:nomenclature-citation><tp:taxon-name>
                      <tp:taxon-name-part taxon-name-part-type="genus" reg="Conia">Conia</tp:taxon-name-part> <tp:taxon-name-part taxon-name-part-type="species" reg="rosea">rosea</tp:taxon-name-part></tp:taxon-name><comment>Krauss, 1848: 136.</comment></tp:nomenclature-citation><tp:nomenclature-citation><tp:taxon-name>
                      <tp:taxon-name-part taxon-name-part-type="genus" reg="Tetraclita">Tetraclita</tp:taxon-name-part> <tp:taxon-name-part taxon-name-part-type="species" reg="rosea">rosea</tp:taxon-name-part></tp:taxon-name><comment>Darwin, 1854: 335, pl.10 fig. 3a–3d; <xref ref-type="bibr" rid="B52">Pilsbry 1916</xref>: 260, pl. 58 fig. 4.</comment></tp:nomenclature-citation><tp:nomenclature-citation><tp:taxon-name>
                      <tp:taxon-name-part taxon-name-part-type="genus" reg="Tesseropora">Tesseropora</tp:taxon-name-part> <tp:taxon-name-part taxon-name-part-type="species" reg="rosea">rosea</tp:taxon-name-part></tp:taxon-name><comment>Newman &amp; Ross, 1976: 47; <xref ref-type="bibr" rid="B1">Anderson and Anderson 1985</xref>: 89, figs 1–10; Jones and Anderson 1990: 13.</comment></tp:nomenclature-citation></tp:nomenclature-citation-list></tp:nomenclature><tp:treatment-sec sec-type="material" id="SECID0E2QBK"><title>Material examined.</title><p><bold><italic>Ambon Island</italic></bold>: 6 specimens, <named-content xmlns:xlink="http://www.w3.org/1999/xlink" content-type="dwc:institutional_code" xlink:type="simple">MZB</named-content> Cru Cir 075, Rutong, <named-content xmlns:xlink="http://www.w3.org/1999/xlink" content-type="dwc:verbatimCoordinates" xlink:type="simple"><named-content content-type="geo-json" specific-use="{&#34;type&#34;:&#34;Point&#34;,&#34;coordinates&#34;:[128.269139,-3.706583]}" id="NCID0EORBK" xlink:type="simple">3°42'23.7"S, 128°16'08.9"E</named-content></named-content>, coll. P. Pitriana, 14 Jan 2016; 1 specimen, <named-content xmlns:xlink="http://www.w3.org/1999/xlink" content-type="dwc:institutional_code" xlink:type="simple">MZB</named-content> Cru Cir 076, Leahari, <named-content xmlns:xlink="http://www.w3.org/1999/xlink" content-type="dwc:verbatimCoordinates" xlink:type="simple"><named-content content-type="geo-json" specific-use="{&#34;type&#34;:&#34;Point&#34;,&#34;coordinates&#34;:[128.271250,-3.712583]}" id="NCID0E2RBK" xlink:type="simple">3°42'45.3"S, 128°16'16.5"E</named-content></named-content>, coll. P. Pitriana, 14 Jan 2016; 25 specimens, <named-content xmlns:xlink="http://www.w3.org/1999/xlink" content-type="dwc:institutional_code" xlink:type="simple">MZB</named-content> Cru Cir 077, Liang, <named-content xmlns:xlink="http://www.w3.org/1999/xlink" content-type="dwc:verbatimCoordinates" xlink:type="simple"><named-content content-type="geo-json" specific-use="{&#34;type&#34;:&#34;Point&#34;,&#34;coordinates&#34;:[128.342806,-3.503694]}" id="NCID0EISBK" xlink:type="simple">3°30'13.3"S, 128°20'34.1"E</named-content></named-content>, coll. P. Pitriana &amp; D. Tala, 7 Sept 2016. <bold><italic>Saparua Island</italic></bold>: 25 specimens, <named-content xmlns:xlink="http://www.w3.org/1999/xlink" content-type="dwc:institutional_code" xlink:type="simple">MZB</named-content> Cru Cir 078, Dermaga Ihamahu, <named-content xmlns:xlink="http://www.w3.org/1999/xlink" content-type="dwc:verbatimCoordinates" xlink:type="simple"><named-content content-type="geo-json" specific-use="{&#34;type&#34;:&#34;Point&#34;,&#34;coordinates&#34;:[128.687472,-3.520278]}" id="NCID0EYSBK" xlink:type="simple">3°31'13.0"S, 128°41'14.9"E</named-content></named-content>, coll. P. Pitriana &amp; D. Tala, 11 Apr 2016; 4 specimens, <named-content xmlns:xlink="http://www.w3.org/1999/xlink" content-type="dwc:institutional_code" xlink:type="simple">MZB</named-content> Cru Cir 079, Kulur, <named-content xmlns:xlink="http://www.w3.org/1999/xlink" content-type="dwc:verbatimCoordinates" xlink:type="simple"><named-content content-type="geo-json" specific-use="{&#34;type&#34;:&#34;Point&#34;,&#34;coordinates&#34;:[128.602972,-3.496806]}" id="NCID0EFTBK" xlink:type="simple">3°29'48.5"S, 128°36'10.7"E</named-content></named-content>, coll. P. Pitriana &amp; D. Tala, 20 Sep 2016; 10 specimens, <named-content xmlns:xlink="http://www.w3.org/1999/xlink" content-type="dwc:institutional_code" xlink:type="simple">MZB</named-content> Cru Cir 080, Porto, <named-content xmlns:xlink="http://www.w3.org/1999/xlink" content-type="dwc:verbatimCoordinates" xlink:type="simple"><named-content content-type="geo-json" specific-use="{&#34;type&#34;:&#34;Point&#34;,&#34;coordinates&#34;:[128.616167,-3.582833]}" id="NCID0ESTBK" xlink:type="simple">3°34'58.2"S, 128°36'58.2"E</named-content></named-content>, coll. P. Pitriana &amp; D. Tala, 20 Sep 2016.</p></tp:treatment-sec><tp:treatment-sec sec-type="GenBank accession number" id="SECID0EXTBK"><title>GenBank accession number.</title><p><abbrev xmlns:xlink="http://www.w3.org/1999/xlink" xlink:title="cytochrome oxidase subunit I" id="ABBRID0E4TBK" xlink:type="simple">COI</abbrev> gene (<ext-link xmlns:xlink="http://www.w3.org/1999/xlink" ext-link-type="gen" xlink:href="MK995370" xlink:type="simple">MK995370</ext-link>).</p></tp:treatment-sec><tp:treatment-sec sec-type="diagnosis" id="SECID0EGUBK"><title>Diagnosis.</title><p>Shell with four plates; wall of the parietes with a single row of parietal pore; orifice with traces of pink in colour; oral cone relatively broad; mouthparts relatively large.</p></tp:treatment-sec><tp:treatment-sec sec-type="description" id="SECID0ELUBK"><title>Description.</title><p>Shell steeply conical, whitish tinged pink, with longitudinal purple pinkish striations (Fig. <xref ref-type="fig" rid="F15">15a</xref>); four parietal plates with single row of large, square tubes, often eroded in upper areas giving pillared appearance (Fig. <xref ref-type="fig" rid="F15">15b, c</xref>); radii solid, well developed; orifice pentagonal in uneroded specimens, triangular in eroded specimens; basis mostly calcareous; scutum thick, articular furrow short, deep, articular ridge long, adductor ridge prominent, crests for lateral depressor faint; tergum with short, broad spur set close to basiscutal angle, wide articular furrow, carinal depressor crests prominent (Fig. <xref ref-type="fig" rid="F15">15d, e</xref>); maxillule with two large setae at the lateral angle; mandible with four teeth, labrum shallowly concave in shape, teeth on each side. Basal length 9.7–25.6 mm, basal width 9.7–24.5 mm, height 4.4–13.0 mm. Orifice length 2.9–7.8 mm, orifice width 2.3–6.9 mm (measurements for 15 specimens are presented in Suppl. material <xref ref-type="supplementary-material" rid="S1">1</xref>: Table S14).</p><fig id="F15" position="float" orientation="portrait"><object-id xmlns:xlink="http://www.w3.org/1999/xlink" content-type="doi" xlink:type="simple">10.3897/zookeys.945.39044.figure15</object-id><object-id xmlns:xlink="http://www.w3.org/1999/xlink" content-type="arpha" xlink:type="simple">72C79C8A-E8A1-5E1E-9782-F7E3E8114483</object-id><label>Figure 15.</label><caption><p><italic><tp:taxon-name><tp:taxon-name-part taxon-name-part-type="genus" reg="Tesseropora">Tesseropora</tp:taxon-name-part> <tp:taxon-name-part taxon-name-part-type="species" reg="rosea">rosea</tp:taxon-name-part></tp:taxon-name></italic> (Krauss, 1848) (<named-content xmlns:xlink="http://www.w3.org/1999/xlink" content-type="dwc:institutional_code" xlink:type="simple">MZB</named-content> Cru Cir 077-1) <bold>a</bold> upper view <bold>b</bold> lower view <bold>c</bold> side view <bold>d</bold> external view of scutum and tergum <bold>e</bold> internal view of scutum and tergum. Scale bars: 6 mm (<bold>a–c</bold>); 2 mm (<bold>d, e</bold>).</p></caption><graphic xmlns:xlink="http://www.w3.org/1999/xlink" xlink:href="zookeys-945-017-g015.jpg" position="float" orientation="portrait" xlink:type="simple" id="oo_428601.jpg"><uri content-type="original_file" xlink:type="simple">https://binary.pensoft.net/fig/428601</uri></graphic></fig></tp:treatment-sec><tp:treatment-sec sec-type="distribution" id="SECID0EMWBK"><title>Distribution.</title><p><italic><tp:taxon-name><tp:taxon-name-part taxon-name-part-type="genus" reg="Tesseropora">Tesseropora</tp:taxon-name-part> <tp:taxon-name-part taxon-name-part-type="species" reg="rosea">rosea</tp:taxon-name-part></tp:taxon-name></italic> was originally described from a specimen collected at Algoa Bay, South Africa (<xref ref-type="bibr" rid="B39">Krauss 1848</xref>; <xref ref-type="bibr" rid="B20">Darwin 1854</xref>) and has since been recorded from Australia (SW and SE); Lord Howe Island and the Kermadec Islands (Jones 1990). In this study, <italic><tp:taxon-name><tp:taxon-name-part taxon-name-part-type="genus" reg="Tesseropora">T.</tp:taxon-name-part> <tp:taxon-name-part taxon-name-part-type="species" reg="rosea">rosea</tp:taxon-name-part></tp:taxon-name></italic> was found on Ambon Island (at Rutong, Leahari, and Liang) and Saparua Island (at Ihamahu, Kulur, and Porto) on stone and mollusc shells (a map with the occurrence of <italic><tp:taxon-name><tp:taxon-name-part taxon-name-part-type="genus" reg="Tesseroppora">Tesseroppora</tp:taxon-name-part> <tp:taxon-name-part taxon-name-part-type="species" reg="rosea">rosea</tp:taxon-name-part></tp:taxon-name></italic> in the Moluccas is shown in Suppl. material <xref ref-type="supplementary-material" rid="S1">1</xref>: Fig. S4).</p></tp:treatment-sec><tp:treatment-sec sec-type="remarks" id="SECID0E6XBK"><title>Remarks.</title><p>According to <xref ref-type="bibr" rid="B1">Anderson and Anderson (1985)</xref>, <italic><tp:taxon-name><tp:taxon-name-part taxon-name-part-type="genus" reg="Tesseropora">T.</tp:taxon-name-part> <tp:taxon-name-part taxon-name-part-type="species" reg="rosea">rosea</tp:taxon-name-part></tp:taxon-name></italic> feeds in different ways, extending the cirral fan only in response to the fast water currents. Thus, <italic><tp:taxon-name><tp:taxon-name-part taxon-name-part-type="genus" reg="Tesseropora">T.</tp:taxon-name-part> <tp:taxon-name-part taxon-name-part-type="species" reg="rosea">rosea</tp:taxon-name-part></tp:taxon-name></italic> cannot survive in areas with a low current velocity. <italic><tp:taxon-name><tp:taxon-name-part taxon-name-part-type="genus" reg="Tesseropora">Tesseropora</tp:taxon-name-part> <tp:taxon-name-part taxon-name-part-type="species" reg="rosea">rosea</tp:taxon-name-part></tp:taxon-name></italic> exhibits a wide distribution although the species is represented by relatively few specimens.</p></tp:treatment-sec><tp:treatment-sec><!--Section generated to contain objects referenced in tp:taxon-treatment.--><table-wrap id="T1" position="float" orientation="portrait"><label>Table 1.</label><caption><p>Annotated checklist tabulation of barnacle species from the Moluccas, Eastern Indonesia.</p></caption><table id="TID0EBXDI" rules="all"><tbody><tr><th rowspan="1" colspan="1">ORDER</th><th rowspan="1" colspan="1">Family</th><th rowspan="1" colspan="2">Genus / Species</th><th rowspan="2" colspan="1">Locality</th><th rowspan="2" colspan="1">Substrate</th><th rowspan="2" colspan="1">References</th></tr><tr><th rowspan="1" colspan="1">Suborder</th><th rowspan="1" colspan="1">Subfamily</th><th rowspan="1" colspan="1">No.</th><th rowspan="1" colspan="1">Name</th></tr><tr><td rowspan="3" colspan="1">
                  <tp:taxon-name>
                    <tp:taxon-name-part taxon-name-part-type="order">LEPADIFORMES</tp:taxon-name-part>
                  </tp:taxon-name>
                  <tp:taxon-name>
                    <tp:taxon-name-part taxon-name-part-type="suborder">Heteralepadomorpha</tp:taxon-name-part>
                  </tp:taxon-name>
                </td><td rowspan="3" colspan="1">
                  <tp:taxon-name>
                    <tp:taxon-name-part taxon-name-part-type="family">Heteralepadidae</tp:taxon-name-part>
                  </tp:taxon-name>
                </td><td rowspan="1" colspan="1">1</td><td rowspan="1" colspan="1"><italic><tp:taxon-name><tp:taxon-name-part taxon-name-part-type="genus" reg="Heteralepas">Heteralepas</tp:taxon-name-part> <tp:taxon-name-part taxon-name-part-type="species" reg="japonica">japonica</tp:taxon-name-part></tp:taxon-name></italic> (Aurivillius, 1892)</td><td rowspan="1" colspan="1">Lifamatola Sea and Halmahera Sea</td><td rowspan="1" colspan="1">Deep-water cable to mooring</td><td rowspan="1" colspan="1">This study</td></tr><tr><td rowspan="1" colspan="1">2</td><td rowspan="1" colspan="1"><italic><tp:taxon-name><tp:taxon-name-part taxon-name-part-type="genus" reg="Heteralepas">Heteralepas</tp:taxon-name-part> <tp:taxon-name-part taxon-name-part-type="species" reg="ovalis">ovalis</tp:taxon-name-part></tp:taxon-name></italic> (Hoek, 1907)</td><td rowspan="1" colspan="1">West from Kei Islands</td><td rowspan="1" colspan="1"/><td rowspan="1" colspan="1">
                  <xref ref-type="bibr" rid="B31">Hoek (1913)</xref>
                </td></tr><tr><td rowspan="1" colspan="1">3</td><td rowspan="1" colspan="1"><italic><tp:taxon-name><tp:taxon-name-part taxon-name-part-type="genus" reg="Heteralepas">Heteralepas</tp:taxon-name-part> <tp:taxon-name-part taxon-name-part-type="species" reg="tenuis">tenuis</tp:taxon-name-part></tp:taxon-name></italic> (Hoek, 1907)</td><td rowspan="1" colspan="1">South of Seram</td><td rowspan="1" colspan="1"/><td rowspan="1" colspan="1">
                  <xref ref-type="bibr" rid="B31">Hoek (1913)</xref>
                </td></tr><tr><td rowspan="11" colspan="1">
                  <tp:taxon-name>
                    <tp:taxon-name-part taxon-name-part-type="suborder">Lepadomorpha</tp:taxon-name-part>
                  </tp:taxon-name>
                </td><td rowspan="1" colspan="1">
                  <tp:taxon-name>
                    <tp:taxon-name-part taxon-name-part-type="family">Oxynaspididae</tp:taxon-name-part>
                  </tp:taxon-name>
                </td><td rowspan="1" colspan="1">4</td><td rowspan="1" colspan="1"><italic><tp:taxon-name><tp:taxon-name-part taxon-name-part-type="genus" reg="Oxynaspis">Oxynaspis</tp:taxon-name-part> <tp:taxon-name-part taxon-name-part-type="species" reg="connectens">connectens</tp:taxon-name-part></tp:taxon-name></italic> Broch, 1931</td><td rowspan="1" colspan="1">Kei Islands</td><td rowspan="1" colspan="1"/><td rowspan="1" colspan="1">
                  <xref ref-type="bibr" rid="B36">Jones and Hosie (2016)</xref>
                </td></tr><tr><td rowspan="6" colspan="1">
                  <tp:taxon-name>
                    <tp:taxon-name-part taxon-name-part-type="family">Poecilasmatidae</tp:taxon-name-part>
                  </tp:taxon-name>
                </td><td rowspan="1" colspan="1">5</td><td rowspan="1" colspan="1"><italic><tp:taxon-name><tp:taxon-name-part taxon-name-part-type="genus" reg="Glyptelasma">Glyptelasma</tp:taxon-name-part> <tp:taxon-name-part taxon-name-part-type="species" reg="carinatum">carinatum</tp:taxon-name-part></tp:taxon-name></italic> (Hoek, 1883)</td><td rowspan="1" colspan="1">Seram Sea</td><td rowspan="1" colspan="1"/><td rowspan="1" colspan="1">
                  <xref ref-type="bibr" rid="B31">Hoek (1913)</xref>
                </td></tr><tr><td rowspan="1" colspan="1">6</td><td rowspan="1" colspan="1"><italic><tp:taxon-name><tp:taxon-name-part taxon-name-part-type="genus" reg="Megalasma">Megalasma</tp:taxon-name-part> <tp:taxon-name-part taxon-name-part-type="species" reg="striatum">striatum</tp:taxon-name-part></tp:taxon-name></italic> (Hoek, 1883)</td><td rowspan="1" colspan="1">East of Kei Islands</td><td rowspan="1" colspan="1"/><td rowspan="1" colspan="1">
                  <xref ref-type="bibr" rid="B31">Hoek (1913)</xref>
                </td></tr><tr><td rowspan="1" colspan="1">7</td><td rowspan="1" colspan="1"><italic><tp:taxon-name><tp:taxon-name-part taxon-name-part-type="genus" reg="Octolasmis">Octolasmis</tp:taxon-name-part> <tp:taxon-name-part taxon-name-part-type="species" reg="orthogonia">orthogonia</tp:taxon-name-part></tp:taxon-name></italic> Darwin, 1852</td><td rowspan="1" colspan="1">Tual anchorage</td><td rowspan="1" colspan="1"/><td rowspan="1" colspan="1">
                  <xref ref-type="bibr" rid="B31">Hoek (1913)</xref>
                </td></tr><tr><td rowspan="1" colspan="1">8</td><td rowspan="1" colspan="1"><italic><tp:taxon-name><tp:taxon-name-part taxon-name-part-type="genus" reg="Octolasmis">Octolasmis</tp:taxon-name-part> <tp:taxon-name-part taxon-name-part-type="species" reg="weberi">weberi</tp:taxon-name-part></tp:taxon-name></italic> (Hoek, 1907)</td><td rowspan="1" colspan="1">Kei Islands, Banda Sea</td><td rowspan="1" colspan="1"/><td rowspan="1" colspan="1"><xref ref-type="bibr" rid="B31">Hoek (1913)</xref>, <xref ref-type="bibr" rid="B36">Jones and Hosie (2016)</xref></td></tr><tr><td rowspan="1" colspan="1">9</td><td rowspan="1" colspan="1"><italic><tp:taxon-name><tp:taxon-name-part taxon-name-part-type="genus" reg="Poecilasma">Poecilasma</tp:taxon-name-part> <tp:taxon-name-part taxon-name-part-type="species" reg="kaempferi">kaempferi</tp:taxon-name-part></tp:taxon-name></italic> Darwin, 1852</td><td rowspan="1" colspan="1">Banda Sea</td><td rowspan="1" colspan="1"/><td rowspan="1" colspan="1">
                  <xref ref-type="bibr" rid="B36">Jones and Hosie (2016)</xref>
                </td></tr><tr><td rowspan="1" colspan="1">10</td><td rowspan="1" colspan="1"><italic><tp:taxon-name><tp:taxon-name-part taxon-name-part-type="genus" reg="Temnaspis">Temnaspis</tp:taxon-name-part> <tp:taxon-name-part taxon-name-part-type="species" reg="fissum">fissum</tp:taxon-name-part></tp:taxon-name></italic> (Darwin, 1852)</td><td rowspan="1" colspan="1">Ternate anchorage</td><td rowspan="1" colspan="1"/><td rowspan="1" colspan="1">
                  <xref ref-type="bibr" rid="B31">Hoek (1913)</xref>
                </td></tr><tr><td rowspan="4" colspan="1">
                  <tp:taxon-name>
                    <tp:taxon-name-part taxon-name-part-type="family">Lepadidae</tp:taxon-name-part>
                  </tp:taxon-name>
                </td><td rowspan="1" colspan="1">11</td><td rowspan="1" colspan="1"><italic><tp:taxon-name><tp:taxon-name-part taxon-name-part-type="genus" reg="Conchoderma">Conchoderma</tp:taxon-name-part> <tp:taxon-name-part taxon-name-part-type="species" reg="virgatum">virgatum</tp:taxon-name-part></tp:taxon-name></italic> Spengler, 1789</td><td rowspan="1" colspan="1">Banda Sea</td><td rowspan="1" colspan="1"/><td rowspan="1" colspan="1">
                  <xref ref-type="bibr" rid="B34">Jones et al. (2001)</xref>
                </td></tr><tr><td rowspan="1" colspan="1">12</td><td rowspan="1" colspan="1"><italic><tp:taxon-name><tp:taxon-name-part taxon-name-part-type="genus" reg="Dosima">Dosima</tp:taxon-name-part> <tp:taxon-name-part taxon-name-part-type="species" reg="fascicularis">fascicularis</tp:taxon-name-part></tp:taxon-name></italic> (Ellis &amp; Solander, 1786)</td><td rowspan="1" colspan="1">Ambon</td><td rowspan="1" colspan="1">Floating in water at the beach</td><td rowspan="1" colspan="1">This study</td></tr><tr><td rowspan="1" colspan="1">13</td><td rowspan="1" colspan="1"><italic><tp:taxon-name><tp:taxon-name-part taxon-name-part-type="genus" reg="Lepas">Lepas</tp:taxon-name-part> <tp:taxon-name-part taxon-name-part-type="species" reg="anserifera">anserifera</tp:taxon-name-part></tp:taxon-name></italic> Linnaeus, 1767</td><td rowspan="1" colspan="1">Ambon, Saparua, Seram, Pombo</td><td rowspan="1" colspan="1">Mangrove, stone ship chart and ship wall, port pole, shell of <italic><tp:taxon-name><tp:taxon-name-part taxon-name-part-type="genus" reg="Megabalanus">Megabalanus</tp:taxon-name-part> <tp:taxon-name-part taxon-name-part-type="species" reg="zebra">zebra</tp:taxon-name-part></tp:taxon-name></italic></td><td rowspan="1" colspan="1">This study</td></tr><tr><td rowspan="1" colspan="1">14</td><td rowspan="1" colspan="1"><italic><tp:taxon-name><tp:taxon-name-part taxon-name-part-type="genus" reg="Lepas">Lepas</tp:taxon-name-part> <tp:taxon-name-part taxon-name-part-type="species" reg="pectinata">pectinata</tp:taxon-name-part></tp:taxon-name></italic> Spengler, 1793</td><td rowspan="1" colspan="1">Banda Sea</td><td rowspan="1" colspan="1"/><td rowspan="1" colspan="1">
                  <xref ref-type="bibr" rid="B36">Jones and Hosie (2016)</xref>
                </td></tr><tr><td rowspan="13" colspan="1">
                  <tp:taxon-name>
                    <tp:taxon-name-part taxon-name-part-type="order">SCALPELLIFORMES</tp:taxon-name-part>
                  </tp:taxon-name>
                </td><td rowspan="2" colspan="1">
                  <tp:taxon-name>
                    <tp:taxon-name-part taxon-name-part-type="family">Calanticidae</tp:taxon-name-part>
                  </tp:taxon-name>
                </td><td rowspan="1" colspan="1">15</td><td rowspan="1" colspan="1"><italic><tp:taxon-name><tp:taxon-name-part taxon-name-part-type="genus" reg="Calantica">Calantica</tp:taxon-name-part> <tp:taxon-name-part taxon-name-part-type="species" reg="pollicipedoides">pollicipedoides</tp:taxon-name-part></tp:taxon-name></italic> (Hoek, 1907)</td><td rowspan="1" colspan="1">East of Kei Islands</td><td rowspan="1" colspan="1"/><td rowspan="1" colspan="1">
                  <xref ref-type="bibr" rid="B31">Hoek (1913)</xref>
                </td></tr><tr><td rowspan="1" colspan="1">16</td><td rowspan="1" colspan="1"><italic><tp:taxon-name><tp:taxon-name-part taxon-name-part-type="genus" reg="Euscalpellum">Euscalpellum</tp:taxon-name-part> <tp:taxon-name-part taxon-name-part-type="species" reg="rostratum">rostratum</tp:taxon-name-part></tp:taxon-name></italic> (Darwin, 1852)</td><td rowspan="1" colspan="1">Kei Islands</td><td rowspan="1" colspan="1"/><td rowspan="1" colspan="1">
                  <xref ref-type="bibr" rid="B36">Jones and Hosie (2016)</xref>
                </td></tr><tr><td rowspan="1" colspan="1">
                  <tp:taxon-name>
                    <tp:taxon-name-part taxon-name-part-type="family">Pollicipedidae</tp:taxon-name-part>
                  </tp:taxon-name>
                </td><td rowspan="1" colspan="1">17</td><td rowspan="1" colspan="1"><italic><tp:taxon-name><tp:taxon-name-part taxon-name-part-type="genus" reg="Capitulum">Capitulum</tp:taxon-name-part> <tp:taxon-name-part taxon-name-part-type="species" reg="mitella">mitella</tp:taxon-name-part></tp:taxon-name></italic> (Linnaeus, 1758)</td><td rowspan="1" colspan="1">Ambon, Saparua</td><td rowspan="1" colspan="1">Rocks, stone, wall of fortress, port pole and concrete wall</td><td rowspan="1" colspan="1">Rumphius (1705), this study</td></tr><tr><td rowspan="1" colspan="1">
                  <tp:taxon-name>
                    <tp:taxon-name-part taxon-name-part-type="family">Scalpellidae</tp:taxon-name-part>
                  </tp:taxon-name>
                </td><td rowspan="2" colspan="1">18</td><td rowspan="2" colspan="1"><italic><tp:taxon-name><tp:taxon-name-part taxon-name-part-type="genus" reg="Compressoscalpel">Compressoscalpel</tp:taxon-name-part>-lum inflatum</tp:taxon-name></italic> (Hoek, 1907)</td><td rowspan="2" colspan="1">West of Aru Island</td><td rowspan="2" colspan="1"/><td rowspan="2" colspan="1">
                  <xref ref-type="bibr" rid="B31">Hoek (1913)</xref>
                </td></tr><tr><td rowspan="3" colspan="1">
                  <tp:taxon-name>
                    <tp:taxon-name-part taxon-name-part-type="subfamily">Scalpellinae</tp:taxon-name-part>
                  </tp:taxon-name>
                </td></tr><tr><td rowspan="1" colspan="1">19</td><td rowspan="1" colspan="1"><italic><tp:taxon-name><tp:taxon-name-part taxon-name-part-type="genus" reg="Scalpellum">Scalpellum</tp:taxon-name-part> <tp:taxon-name-part taxon-name-part-type="species" reg="fissum">fissum</tp:taxon-name-part></tp:taxon-name></italic> Hoek, 1913</td><td rowspan="1" colspan="1">West of Halmahera</td><td rowspan="1" colspan="1"/><td rowspan="1" colspan="1">
                  <xref ref-type="bibr" rid="B31">Hoek (1913)</xref>
                </td></tr><tr><td rowspan="1" colspan="1">20</td><td rowspan="1" colspan="1"><italic><tp:taxon-name><tp:taxon-name-part taxon-name-part-type="genus" reg="Scalpellum">Scalpellum</tp:taxon-name-part> <tp:taxon-name-part taxon-name-part-type="species" reg="stearnsi">stearnsi</tp:taxon-name-part></tp:taxon-name></italic> Pilsbry, 1890</td><td rowspan="1" colspan="1">Near Kei Islands</td><td rowspan="1" colspan="1"/><td rowspan="1" colspan="1">
                  <xref ref-type="bibr" rid="B31">Hoek (1913)</xref>
                </td></tr><tr><td rowspan="6" colspan="1">
                  <tp:taxon-name>
                    <tp:taxon-name-part taxon-name-part-type="subfamily">Arcoscalpellinae</tp:taxon-name-part>
                  </tp:taxon-name>
                </td><td rowspan="1" colspan="1">21</td><td rowspan="1" colspan="1"><italic><tp:taxon-name><tp:taxon-name-part taxon-name-part-type="genus" reg="Amigdoscalpellum">Amigdoscalpellum</tp:taxon-name-part> <tp:taxon-name-part taxon-name-part-type="species" reg="vitreum">vitreum</tp:taxon-name-part></tp:taxon-name></italic> (Hoek, 1883)</td><td rowspan="1" colspan="1">South of Seram, South of Ambon</td><td rowspan="1" colspan="1"/><td rowspan="1" colspan="1">
                  <xref ref-type="bibr" rid="B31">Hoek (1913)</xref>
                </td></tr><tr><td rowspan="1" colspan="1">22</td><td rowspan="1" colspan="1"><italic><tp:taxon-name><tp:taxon-name-part taxon-name-part-type="genus" reg="Anguloscalpellum">Anguloscalpellum</tp:taxon-name-part> <tp:taxon-name-part taxon-name-part-type="species" reg="pedunculatum">pedunculatum</tp:taxon-name-part></tp:taxon-name></italic> (Hoek, 1883)</td><td rowspan="1" colspan="1">Kei Islands</td><td rowspan="1" colspan="1"/><td rowspan="1" colspan="1">
                  <xref ref-type="bibr" rid="B31">Hoek (1913)</xref>
                </td></tr><tr><td rowspan="1" colspan="1">23</td><td rowspan="1" colspan="1"><italic><tp:taxon-name><tp:taxon-name-part taxon-name-part-type="genus" reg="Arcoscalpellum">Arcoscalpellum</tp:taxon-name-part> <tp:taxon-name-part taxon-name-part-type="species" reg="cilliatum">cilliatum</tp:taxon-name-part></tp:taxon-name></italic> (Hoek, 1907)</td><td rowspan="1" colspan="1">South of Ambon</td><td rowspan="1" colspan="1"/><td rowspan="1" colspan="1">
                  <xref ref-type="bibr" rid="B31">Hoek (1913)</xref>
                </td></tr><tr><td rowspan="1" colspan="1">24</td><td rowspan="1" colspan="1"><italic><tp:taxon-name><tp:taxon-name-part taxon-name-part-type="genus" reg="Arcoscalpellum">Arcoscalpellum</tp:taxon-name-part> <tp:taxon-name-part taxon-name-part-type="species" reg="discolor">discolor</tp:taxon-name-part></tp:taxon-name></italic> (Hoek, 1907)</td><td rowspan="1" colspan="1">Banda Sea</td><td rowspan="1" colspan="1"/><td rowspan="1" colspan="1">
                  <xref ref-type="bibr" rid="B31">Hoek (1913)</xref>
                </td></tr><tr><td rowspan="1" colspan="1">25</td><td rowspan="1" colspan="1"><italic><tp:taxon-name><tp:taxon-name-part taxon-name-part-type="genus" reg="Arcoscalpellum">Arcoscalpellum</tp:taxon-name-part> <tp:taxon-name-part taxon-name-part-type="species" reg="sculptum">sculptum</tp:taxon-name-part></tp:taxon-name></italic> (Hoek, 1907)</td><td rowspan="1" colspan="1">Banda Sea</td><td rowspan="1" colspan="1"/><td rowspan="1" colspan="1">
                  <xref ref-type="bibr" rid="B31">Hoek (1913)</xref>
                </td></tr><tr><td rowspan="1" colspan="1">26</td><td rowspan="1" colspan="1"><italic><tp:taxon-name><tp:taxon-name-part taxon-name-part-type="genus" reg="Arcoscalpellum">Arcoscalpellum</tp:taxon-name-part> <tp:taxon-name-part taxon-name-part-type="species" reg="sociabile">sociabile</tp:taxon-name-part></tp:taxon-name></italic> (Annandale, 1905)</td><td rowspan="1" colspan="1">Banda Sea</td><td rowspan="1" colspan="1"/><td rowspan="1" colspan="1">
                  <xref ref-type="bibr" rid="B34">Jones et al. (2001)</xref>
                </td></tr><tr><td rowspan="12" colspan="1">
                  <tp:taxon-name>
                    <tp:taxon-name-part taxon-name-part-type="order">SCALPELLIFORMES</tp:taxon-name-part>
                  </tp:taxon-name>
                </td><td rowspan="10" colspan="1">
                  <tp:taxon-name>
                    <tp:taxon-name-part taxon-name-part-type="subfamily">Arcoscalpellinae</tp:taxon-name-part>
                  </tp:taxon-name>
                </td><td rowspan="1" colspan="1">27</td><td rowspan="1" colspan="1"><italic><tp:taxon-name><tp:taxon-name-part taxon-name-part-type="genus" reg="Planoscalpellum">Planoscalpellum</tp:taxon-name-part> <tp:taxon-name-part taxon-name-part-type="species" reg="hexagonum">hexagonum</tp:taxon-name-part></tp:taxon-name></italic> (Hoek, 1907)</td><td rowspan="1" colspan="1">Banda Sea</td><td rowspan="1" colspan="1"/><td rowspan="1" colspan="1">
                  <xref ref-type="bibr" rid="B31">Hoek (1913)</xref>
                </td></tr><tr><td rowspan="1" colspan="1">28</td><td rowspan="1" colspan="1"><italic><tp:taxon-name><tp:taxon-name-part taxon-name-part-type="genus" reg="Teloscalpellum">Teloscalpellum</tp:taxon-name-part> <tp:taxon-name-part taxon-name-part-type="species" reg="imbricatum">imbricatum</tp:taxon-name-part></tp:taxon-name></italic> (Hoek, 1907)</td><td rowspan="1" colspan="1">Near Kei Islands</td><td rowspan="1" colspan="1"/><td rowspan="1" colspan="1">
                  <xref ref-type="bibr" rid="B31">Hoek (1913)</xref>
                </td></tr><tr><td rowspan="1" colspan="1">29</td><td rowspan="1" colspan="1"><italic><tp:taxon-name><tp:taxon-name-part taxon-name-part-type="genus" reg="Trianguloscalpellum">Trianguloscalpellum</tp:taxon-name-part> <tp:taxon-name-part taxon-name-part-type="species" reg="balanoides">balanoides</tp:taxon-name-part></tp:taxon-name></italic> (Hoek, 1883)</td><td rowspan="1" colspan="1">Banda Sea</td><td rowspan="1" colspan="1"/><td rowspan="1" colspan="1"><xref ref-type="bibr" rid="B31">Hoek (1913)</xref>, <xref ref-type="bibr" rid="B64">Shalaeva and Boxshall (2014)</xref></td></tr><tr><td rowspan="1" colspan="1">30</td><td rowspan="1" colspan="1"><italic><tp:taxon-name><tp:taxon-name-part taxon-name-part-type="genus" reg="Trianguloscalpellum">Trianguloscalpellum</tp:taxon-name-part> <tp:taxon-name-part taxon-name-part-type="species" reg="diota">diota</tp:taxon-name-part></tp:taxon-name></italic> (Hoek, 1907)</td><td rowspan="1" colspan="1">Near Kei Islands</td><td rowspan="1" colspan="1"/><td rowspan="1" colspan="1">
                  <xref ref-type="bibr" rid="B31">Hoek (1913)</xref>
                </td></tr><tr><td rowspan="1" colspan="1">31</td><td rowspan="1" colspan="1"><italic><tp:taxon-name><tp:taxon-name-part taxon-name-part-type="genus" reg="Trianguloscalpellum">Trianguloscalpellum</tp:taxon-name-part> <tp:taxon-name-part taxon-name-part-type="species" reg="hamulus">hamulus</tp:taxon-name-part></tp:taxon-name></italic> (Hoek, 1907)</td><td rowspan="1" colspan="1">Kei Islands</td><td rowspan="1" colspan="1"/><td rowspan="1" colspan="1">
                  <xref ref-type="bibr" rid="B31">Hoek (1913)</xref>
                </td></tr><tr><td rowspan="1" colspan="1">32</td><td rowspan="1" colspan="1"><italic><tp:taxon-name><tp:taxon-name-part taxon-name-part-type="genus" reg="Trianguloscalpellum">Trianguloscalpellum</tp:taxon-name-part> <tp:taxon-name-part taxon-name-part-type="species" reg="hirsutum">hirsutum</tp:taxon-name-part></tp:taxon-name></italic> (Hoek, 1883)</td><td rowspan="1" colspan="1">Moluccan Sea</td><td rowspan="1" colspan="1"/><td rowspan="1" colspan="1"><xref ref-type="bibr" rid="B31">Hoek (1913)</xref>, <xref ref-type="bibr" rid="B64">Shalaeva and Boxshall (2014)</xref></td></tr><tr><td rowspan="1" colspan="1">33</td><td rowspan="1" colspan="1"><italic><tp:taxon-name><tp:taxon-name-part taxon-name-part-type="genus" reg="Trianguloscalpellum">Trianguloscalpellum</tp:taxon-name-part> <tp:taxon-name-part taxon-name-part-type="species" reg="indicum">indicum</tp:taxon-name-part></tp:taxon-name></italic> (Hoek, 1883)</td><td rowspan="1" colspan="1">Banda Sea</td><td rowspan="1" colspan="1"/><td rowspan="1" colspan="1"><xref ref-type="bibr" rid="B31">Hoek (1913)</xref>, <xref ref-type="bibr" rid="B64">Shalaeva and Boxshall (2014)</xref></td></tr><tr><td rowspan="1" colspan="1">34</td><td rowspan="1" colspan="1"><italic><tp:taxon-name><tp:taxon-name-part taxon-name-part-type="genus" reg="Trianguloscalpellum">Trianguloscalpellum</tp:taxon-name-part> <tp:taxon-name-part taxon-name-part-type="species" reg="moluccanum">moluccanum</tp:taxon-name-part></tp:taxon-name></italic> (Hoek, 1883)</td><td rowspan="1" colspan="1">Banda Sea; West of Aru Island</td><td rowspan="1" colspan="1"/><td rowspan="1" colspan="1"><xref ref-type="bibr" rid="B31">Hoek (1913)</xref>, <xref ref-type="bibr" rid="B64">Shalaeva and Boxshall (2014)</xref></td></tr><tr><td rowspan="1" colspan="1">35</td><td rowspan="1" colspan="1"><italic><tp:taxon-name><tp:taxon-name-part taxon-name-part-type="genus" reg="Trianguloscalpellum">Trianguloscalpellum</tp:taxon-name-part> <tp:taxon-name-part taxon-name-part-type="species" reg="sessile">sessile</tp:taxon-name-part></tp:taxon-name></italic> (Hoek, 1907)</td><td rowspan="1" colspan="1">Seram Sea</td><td rowspan="1" colspan="1"/><td rowspan="1" colspan="1">
                  <xref ref-type="bibr" rid="B31">Hoek (1913)</xref>
                </td></tr><tr><td rowspan="1" colspan="1">36</td><td rowspan="1" colspan="1"><italic><tp:taxon-name><tp:taxon-name-part taxon-name-part-type="genus" reg="Verum">Verum</tp:taxon-name-part> <tp:taxon-name-part taxon-name-part-type="species" reg="candidum">candidum</tp:taxon-name-part></tp:taxon-name></italic> (Hoek, 1907)</td><td rowspan="1" colspan="1">Near Kei Islands</td><td rowspan="1" colspan="1"/><td rowspan="1" colspan="1"><xref ref-type="bibr" rid="B31">Hoek (1913)</xref>, <xref ref-type="bibr" rid="B36">Jones and Hosie (2016)</xref></td></tr><tr><td rowspan="2" colspan="1">
                  <tp:taxon-name>
                    <tp:taxon-name-part taxon-name-part-type="subfamily">Meroscalpellinae</tp:taxon-name-part>
                  </tp:taxon-name>
                </td><td rowspan="1" colspan="1">37</td><td rowspan="1" colspan="1"><italic><tp:taxon-name><tp:taxon-name-part taxon-name-part-type="genus" reg="Annandaleum">Annandaleum</tp:taxon-name-part> <tp:taxon-name-part taxon-name-part-type="species" reg="japonicum">japonicum</tp:taxon-name-part></tp:taxon-name></italic> (Hoek, 1883)</td><td rowspan="1" colspan="1">Aru Island</td><td rowspan="1" colspan="1"/><td rowspan="1" colspan="1">
                  <xref ref-type="bibr" rid="B31">Hoek (1913)</xref>
                </td></tr><tr><td rowspan="1" colspan="1">38</td><td rowspan="1" colspan="1"><italic><tp:taxon-name><tp:taxon-name-part taxon-name-part-type="genus" reg="Annandaleum">Annandaleum</tp:taxon-name-part> <tp:taxon-name-part taxon-name-part-type="species" reg="laccadivicum">laccadivicum</tp:taxon-name-part></tp:taxon-name></italic> (Annandale, 1906)</td><td rowspan="1" colspan="1">Kei Islands</td><td rowspan="1" colspan="1"/><td rowspan="1" colspan="1">
                  <xref ref-type="bibr" rid="B31">Hoek (1913)</xref>
                </td></tr><tr><td rowspan="8" colspan="1">
                  <tp:taxon-name>
                    <tp:taxon-name-part taxon-name-part-type="order">SESSILIA</tp:taxon-name-part>
                  </tp:taxon-name>
                  <tp:taxon-name>
                    <tp:taxon-name-part taxon-name-part-type="suborder">Verrucomorpha</tp:taxon-name-part>
                  </tp:taxon-name>
                </td><td rowspan="8" colspan="1">
                  <tp:taxon-name>
                    <tp:taxon-name-part taxon-name-part-type="family">Verrucidae</tp:taxon-name-part>
                  </tp:taxon-name>
                </td><td rowspan="1" colspan="1">39</td><td rowspan="1" colspan="1"><italic><tp:taxon-name><tp:taxon-name-part taxon-name-part-type="genus" reg="Altiverruca">Altiverruca</tp:taxon-name-part> <tp:taxon-name-part taxon-name-part-type="species" reg="navicula">navicula</tp:taxon-name-part></tp:taxon-name></italic> (Hoek, 1913)</td><td rowspan="1" colspan="1">Between Seram and New Guinea, Kei Islands, Tanimbar Island</td><td rowspan="1" colspan="1"/><td rowspan="1" colspan="1"><xref ref-type="bibr" rid="B31">Hoek (1913)</xref>, <xref ref-type="bibr" rid="B6">Buckeridge (1994)</xref></td></tr><tr><td rowspan="1" colspan="1">40</td><td rowspan="1" colspan="1"><italic><tp:taxon-name><tp:taxon-name-part taxon-name-part-type="genus" reg="Brochiverruca">Brochiverruca</tp:taxon-name-part> <tp:taxon-name-part taxon-name-part-type="species" reg="dens">dens</tp:taxon-name-part></tp:taxon-name></italic> (Broch, 1932)</td><td rowspan="1" colspan="1">Tanimbar Island</td><td rowspan="1" colspan="1"/><td rowspan="1" colspan="1">
                  <xref ref-type="bibr" rid="B6">Buckeridge (1994)</xref>
                </td></tr><tr><td rowspan="1" colspan="1">41</td><td rowspan="1" colspan="1"><italic><tp:taxon-name><tp:taxon-name-part taxon-name-part-type="genus" reg="Cristallinaverruca">Cristallinaverruca</tp:taxon-name-part> <tp:taxon-name-part taxon-name-part-type="species" reg="cristallina">cristallina</tp:taxon-name-part></tp:taxon-name></italic> (Gruvel, 1907)</td><td rowspan="1" colspan="1">Banda Sea</td><td rowspan="1" colspan="1"/><td rowspan="1" colspan="1">
                  <xref ref-type="bibr" rid="B36">Jones and Hosie (2016)</xref>
                </td></tr><tr><td rowspan="1" colspan="1">42</td><td rowspan="1" colspan="1"><italic><tp:taxon-name><tp:taxon-name-part taxon-name-part-type="genus" reg="Metaverruca">Metaverruca</tp:taxon-name-part> <tp:taxon-name-part taxon-name-part-type="species" reg="recta">recta</tp:taxon-name-part></tp:taxon-name></italic> (Aurivillius, 1898)</td><td rowspan="1" colspan="1">Kei Islands</td><td rowspan="1" colspan="1"/><td rowspan="1" colspan="1">
                  <xref ref-type="bibr" rid="B31">Hoek (1913)</xref>
                </td></tr><tr><td rowspan="1" colspan="1">43</td><td rowspan="1" colspan="1"><italic><tp:taxon-name><tp:taxon-name-part taxon-name-part-type="genus" reg="Newmaniverruca">Newmaniverruca</tp:taxon-name-part> <tp:taxon-name-part taxon-name-part-type="species" reg="albatrossiana">albatrossiana</tp:taxon-name-part></tp:taxon-name></italic> (Pilsbry, 1912)</td><td rowspan="1" colspan="1">East of Kei Islands, Tanimbar Island</td><td rowspan="1" colspan="1"/><td rowspan="1" colspan="1"><xref ref-type="bibr" rid="B31">Hoek (1913)</xref>, <xref ref-type="bibr" rid="B6">Buckeridge (1994)</xref></td></tr><tr><td rowspan="1" colspan="1">44</td><td rowspan="1" colspan="1"><italic><tp:taxon-name><tp:taxon-name-part taxon-name-part-type="genus" reg="Rostratoverruca">Rostratoverruca</tp:taxon-name-part> <tp:taxon-name-part taxon-name-part-type="species" reg="intexta">intexta</tp:taxon-name-part></tp:taxon-name></italic> (Pilsbry, 1912)</td><td rowspan="1" colspan="1">Kei Islands, Tanimbar Island</td><td rowspan="1" colspan="1"/><td rowspan="1" colspan="1"><xref ref-type="bibr" rid="B31">Hoek (1913)</xref>, <xref ref-type="bibr" rid="B6">Buckeridge (1994)</xref></td></tr><tr><td rowspan="1" colspan="1">45</td><td rowspan="1" colspan="1"><italic><tp:taxon-name><tp:taxon-name-part taxon-name-part-type="genus" reg="Rostratoverruca">Rostratoverruca</tp:taxon-name-part> <tp:taxon-name-part taxon-name-part-type="species" reg="kruegeri">kruegeri</tp:taxon-name-part></tp:taxon-name></italic> (Broch, 1922)</td><td rowspan="1" colspan="1">Kei Islands, Tanimbar Island</td><td rowspan="1" colspan="1"/><td rowspan="1" colspan="1"><xref ref-type="bibr" rid="B34">Jones et al. (2001)</xref>, <xref ref-type="bibr" rid="B6">Buckeridge (1994)</xref></td></tr><tr><td rowspan="1" colspan="1">46</td><td rowspan="1" colspan="1"><italic><tp:taxon-name><tp:taxon-name-part taxon-name-part-type="genus" reg="Verruca">Verruca</tp:taxon-name-part> <tp:taxon-name-part taxon-name-part-type="species" reg="capsula">capsula</tp:taxon-name-part></tp:taxon-name></italic> Hoek, 1913</td><td rowspan="1" colspan="1">Between Seram and New Guinea</td><td rowspan="1" colspan="1"/><td rowspan="1" colspan="1">
                  <xref ref-type="bibr" rid="B31">Hoek (1913)</xref>
                </td></tr><tr><td rowspan="4" colspan="1">
                  <tp:taxon-name>
                    <tp:taxon-name-part taxon-name-part-type="suborder">Balanomorpha</tp:taxon-name-part>
                  </tp:taxon-name>
                </td><td rowspan="1" colspan="1">
                  <tp:taxon-name>
                    <tp:taxon-name-part taxon-name-part-type="family">Pachylasmatidae</tp:taxon-name-part>
                  </tp:taxon-name>
                </td><td rowspan="2" colspan="1">47</td><td rowspan="2" colspan="1"><italic><tp:taxon-name><tp:taxon-name-part taxon-name-part-type="genus" reg="Hexelasma">Hexelasma</tp:taxon-name-part> <tp:taxon-name-part taxon-name-part-type="species" reg="arafurae">arafurae</tp:taxon-name-part></tp:taxon-name></italic> Hoek, 1913</td><td rowspan="2" colspan="1">Kei Islands,Arafura Sea</td><td rowspan="2" colspan="1"/><td rowspan="2" colspan="1"><xref ref-type="bibr" rid="B31">Hoek (1913)</xref>, <xref ref-type="bibr" rid="B36">Jones and Hosie (2016)</xref></td></tr><tr><td rowspan="2" colspan="1">
                  <tp:taxon-name>
                    <tp:taxon-name-part taxon-name-part-type="subfamily">Hexelasmatinae</tp:taxon-name-part>
                  </tp:taxon-name>
                </td></tr><tr><td rowspan="1" colspan="1">48</td><td rowspan="1" colspan="1"><italic><tp:taxon-name><tp:taxon-name-part taxon-name-part-type="genus" reg="Hexelasma">Hexelasma</tp:taxon-name-part> <tp:taxon-name-part taxon-name-part-type="species" reg="velutinum">velutinum</tp:taxon-name-part></tp:taxon-name></italic> Hoek, 1913</td><td rowspan="1" colspan="1">Kei Islands</td><td rowspan="1" colspan="1"/><td rowspan="1" colspan="1">
                  <xref ref-type="bibr" rid="B34">Jones et al. (2001)</xref>
                </td></tr><tr><td rowspan="1" colspan="1">
                  <tp:taxon-name>
                    <tp:taxon-name-part taxon-name-part-type="subfamily">Pachylasmatinae</tp:taxon-name-part>
                  </tp:taxon-name>
                </td><td rowspan="1" colspan="1">49</td><td rowspan="1" colspan="1"><italic><tp:taxon-name><tp:taxon-name-part taxon-name-part-type="genus" reg="Pachylasma">Pachylasma</tp:taxon-name-part> <tp:taxon-name-part taxon-name-part-type="species" reg="integrirostrum">integrirostrum</tp:taxon-name-part></tp:taxon-name></italic> Broch, 1931</td><td rowspan="1" colspan="1">Ambon</td><td rowspan="1" colspan="1"/><td rowspan="1" colspan="1">
                  <xref ref-type="bibr" rid="B34">Jones et al. (2001)</xref>
                </td></tr><tr><td rowspan="23" colspan="1">
                  <tp:taxon-name>
                    <tp:taxon-name-part taxon-name-part-type="suborder">Balanomorpha</tp:taxon-name-part>
                  </tp:taxon-name>
                </td><td rowspan="1" colspan="1">
                  <tp:taxon-name>
                    <tp:taxon-name-part taxon-name-part-type="subfamily">Pachylasmatinae</tp:taxon-name-part>
                  </tp:taxon-name>
                </td><td rowspan="1" colspan="1">50</td><td rowspan="1" colspan="1"><italic><tp:taxon-name><tp:taxon-name-part taxon-name-part-type="genus" reg="Pseudoctomeris">Pseudoctomeris</tp:taxon-name-part> <tp:taxon-name-part taxon-name-part-type="species" reg="sulcata">sulcata</tp:taxon-name-part></tp:taxon-name></italic> (Nilsson-Cantell, 1932)</td><td rowspan="1" colspan="1">Ambon</td><td rowspan="1" colspan="1">Rocks, shell of <italic><tp:taxon-name><tp:taxon-name-part taxon-name-part-type="genus" reg="Tetraclita">Tetraclita</tp:taxon-name-part> <tp:taxon-name-part taxon-name-part-type="species" reg="squamosa">squamosa</tp:taxon-name-part></tp:taxon-name></italic></td><td rowspan="1" colspan="1">This study</td></tr><tr><td rowspan="1" colspan="1">
                  <tp:taxon-name>
                    <tp:taxon-name-part taxon-name-part-type="family">Chthamalidae</tp:taxon-name-part>
                  </tp:taxon-name>
                </td><td rowspan="2" colspan="1">51</td><td rowspan="2" colspan="1"><italic><tp:taxon-name><tp:taxon-name-part taxon-name-part-type="genus" reg="Hexechamaesipho">Hexechamaesipho</tp:taxon-name-part> <tp:taxon-name-part taxon-name-part-type="species" reg="pilsbryi">pilsbryi</tp:taxon-name-part></tp:taxon-name></italic> (Hiro, 1936)</td><td rowspan="2" colspan="1">Ambon</td><td rowspan="2" colspan="1">Rocks</td><td rowspan="2" colspan="1">This study</td></tr><tr><td rowspan="2" colspan="1">
                  <tp:taxon-name>
                    <tp:taxon-name-part taxon-name-part-type="subfamily">Notochthamalinae</tp:taxon-name-part>
                  </tp:taxon-name>
                </td></tr><tr><td rowspan="1" colspan="1">52</td><td rowspan="1" colspan="1"><italic><tp:taxon-name><tp:taxon-name-part taxon-name-part-type="genus" reg="Nesochthamalus">Nesochthamalus</tp:taxon-name-part> <tp:taxon-name-part taxon-name-part-type="species" reg="intertextus">intertextus</tp:taxon-name-part></tp:taxon-name></italic> (Darwin, 1854)</td><td rowspan="1" colspan="1">Ambon</td><td rowspan="1" colspan="1">Stone</td><td rowspan="1" colspan="1">This study</td></tr><tr><td rowspan="3" colspan="1">
                  <tp:taxon-name>
                    <tp:taxon-name-part taxon-name-part-type="subfamily">Euraphiinae</tp:taxon-name-part>
                  </tp:taxon-name>
                </td><td rowspan="1" colspan="1">53</td><td rowspan="1" colspan="1"><italic><tp:taxon-name><tp:taxon-name-part taxon-name-part-type="genus" reg="Europhia">Europhia</tp:taxon-name-part> <tp:taxon-name-part taxon-name-part-type="species" reg="hembeli">hembeli</tp:taxon-name-part></tp:taxon-name></italic> Conrad, 1837</td><td rowspan="1" colspan="1">Ambon</td><td rowspan="1" colspan="1">Rocks</td><td rowspan="1" colspan="1">This study</td></tr><tr><td rowspan="1" colspan="1">54</td><td rowspan="1" colspan="1"><italic><tp:taxon-name><tp:taxon-name-part taxon-name-part-type="genus" reg="Microeuraphia">Microeuraphia</tp:taxon-name-part> <tp:taxon-name-part taxon-name-part-type="species" reg="withersi">withersi</tp:taxon-name-part></tp:taxon-name></italic> (Pilsbry, 1916)</td><td rowspan="1" colspan="1">Kei Islands</td><td rowspan="1" colspan="1"/><td rowspan="1" colspan="1">
                  <xref ref-type="bibr" rid="B36">Jones and Hosie (2016)</xref>
                </td></tr><tr><td rowspan="1" colspan="1">55</td><td rowspan="1" colspan="1"><italic><tp:taxon-name><tp:taxon-name-part taxon-name-part-type="genus" reg="Microeuraphia">Microeuraphia</tp:taxon-name-part></tp:taxon-name></italic> sp.</td><td rowspan="1" colspan="1">Seram Island</td><td rowspan="1" colspan="1">Stone, concrete wall at port</td><td rowspan="1" colspan="1">This study</td></tr><tr><td rowspan="2" colspan="1">
                  <tp:taxon-name>
                    <tp:taxon-name-part taxon-name-part-type="subfamily">Chthamalinae</tp:taxon-name-part>
                  </tp:taxon-name>
                </td><td rowspan="1" colspan="1">56</td><td rowspan="1" colspan="1"><italic><tp:taxon-name><tp:taxon-name-part taxon-name-part-type="genus" reg="Chthamalus">Chthamalus</tp:taxon-name-part> <tp:taxon-name-part taxon-name-part-type="species" reg="malayensis">malayensis</tp:taxon-name-part></tp:taxon-name></italic> Pilsbry, 1916</td><td rowspan="1" colspan="1">Arafura Sea</td><td rowspan="1" colspan="1"/><td rowspan="1" colspan="1">
                  <xref ref-type="bibr" rid="B34">Jones et al. (2001)</xref>
                </td></tr><tr><td rowspan="1" colspan="1">57</td><td rowspan="1" colspan="1"><italic><tp:taxon-name><tp:taxon-name-part taxon-name-part-type="genus" reg="Chthamalus">Chthamalus</tp:taxon-name-part> <tp:taxon-name-part taxon-name-part-type="species" reg="moro">moro</tp:taxon-name-part></tp:taxon-name></italic> Pilsbry, 1916</td><td rowspan="1" colspan="1">Ambon, Saparua, Seram, Pombo</td><td rowspan="1" colspan="1">Mangrove, stone, port pole, mollusc shell, shells of <italic><tp:taxon-name><tp:taxon-name-part taxon-name-part-type="genus" reg="Tetraclita">Tetraclita</tp:taxon-name-part> <tp:taxon-name-part taxon-name-part-type="species" reg="squamosa">squamosa</tp:taxon-name-part></tp:taxon-name></italic>, <italic><tp:taxon-name><tp:taxon-name-part taxon-name-part-type="genus" reg="Tesseropora">Tesseropora</tp:taxon-name-part> <tp:taxon-name-part taxon-name-part-type="species" reg="rosea">rosea</tp:taxon-name-part></tp:taxon-name></italic>, and <italic><tp:taxon-name><tp:taxon-name-part taxon-name-part-type="genus" reg="Capitulum">Capitulum</tp:taxon-name-part> <tp:taxon-name-part taxon-name-part-type="species" reg="mitella">mitella</tp:taxon-name-part></tp:taxon-name></italic></td><td rowspan="1" colspan="1">This study</td></tr><tr><td rowspan="1" colspan="1">
                  <tp:taxon-name>
                    <tp:taxon-name-part taxon-name-part-type="family">Tetraclitidae</tp:taxon-name-part>
                  </tp:taxon-name>
                </td><td rowspan="1" colspan="1">58</td><td rowspan="1" colspan="1"><tp:taxon-name><tp:taxon-name-part taxon-name-part-type="genus" reg="Tetraclitella">Tetraclitella</tp:taxon-name-part> (<tp:taxon-name-part taxon-name-part-type="subgenus" reg="Eotetraclitella">Eotetraclitella</tp:taxon-name-part>) <tp:taxon-name-part taxon-name-part-type="species" reg="costata">costata</tp:taxon-name-part></tp:taxon-name> (Darwin, 1854)</td><td rowspan="1" colspan="1">Banda</td><td rowspan="1" colspan="1"/><td rowspan="1" colspan="1">
                  <xref ref-type="bibr" rid="B31">Hoek (1913)</xref>
                </td></tr><tr><td rowspan="2" colspan="1">
                  <tp:taxon-name>
                    <tp:taxon-name-part taxon-name-part-type="subfamily">Tetraclitellinae</tp:taxon-name-part>
                  </tp:taxon-name>
                </td><td rowspan="1" colspan="1">59</td><td rowspan="1" colspan="1"><italic><tp:taxon-name><tp:taxon-name-part taxon-name-part-type="genus" reg="Tetraclitella">Tetraclitella</tp:taxon-name-part> <tp:taxon-name-part taxon-name-part-type="species" reg="divisa">divisa</tp:taxon-name-part></tp:taxon-name></italic> (Nilsson-Cantell, 1921)</td><td rowspan="1" colspan="1">Ambon</td><td rowspan="1" colspan="1">Concrete wall at port</td><td rowspan="1" colspan="1">This study</td></tr><tr><td rowspan="1" colspan="1">60</td><td rowspan="1" colspan="1"><italic><tp:taxon-name><tp:taxon-name-part taxon-name-part-type="genus" reg="Tetraclitella">Tetraclitella</tp:taxon-name-part> <tp:taxon-name-part taxon-name-part-type="species" reg="karandei">karandei</tp:taxon-name-part></tp:taxon-name></italic> Ross, 1971</td><td rowspan="1" colspan="1">Ambon</td><td rowspan="1" colspan="1">Stone, shells of <italic><tp:taxon-name><tp:taxon-name-part taxon-name-part-type="genus" reg="Capitulum">Capitulum</tp:taxon-name-part> <tp:taxon-name-part taxon-name-part-type="species" reg="mitella">mitella</tp:taxon-name-part></tp:taxon-name></italic> and <italic><tp:taxon-name><tp:taxon-name-part taxon-name-part-type="genus" reg="Euraphia">Euraphia</tp:taxon-name-part> <tp:taxon-name-part taxon-name-part-type="species" reg="hembeli">hembeli</tp:taxon-name-part></tp:taxon-name></italic></td><td rowspan="1" colspan="1">This study</td></tr><tr><td rowspan="3" colspan="1">
                  <tp:taxon-name>
                    <tp:taxon-name-part taxon-name-part-type="subfamily">Tetraclitinae</tp:taxon-name-part>
                  </tp:taxon-name>
                </td><td rowspan="1" colspan="1">61</td><td rowspan="1" colspan="1"><italic><tp:taxon-name><tp:taxon-name-part taxon-name-part-type="genus" reg="Tesseropora">Tesseropora</tp:taxon-name-part> <tp:taxon-name-part taxon-name-part-type="species" reg="rosea">rosea</tp:taxon-name-part></tp:taxon-name></italic> (Krauss, 1848)</td><td rowspan="1" colspan="1">Ambon, Saparua</td><td rowspan="1" colspan="1">Stone, mollusc shell</td><td rowspan="1" colspan="1">This study</td></tr><tr><td rowspan="1" colspan="1">62</td><td rowspan="1" colspan="1"><italic><tp:taxon-name><tp:taxon-name-part taxon-name-part-type="genus" reg="Tetraclita">Tetraclita</tp:taxon-name-part> <tp:taxon-name-part taxon-name-part-type="species" reg="kuroshioensis">kuroshioensis</tp:taxon-name-part></tp:taxon-name></italic> Chan, Tsang &amp; Chu, 2007</td><td rowspan="1" colspan="1">Ambon, Saparua</td><td rowspan="1" colspan="1">Rocks, concrete wall at port</td><td rowspan="1" colspan="1">This study</td></tr><tr><td rowspan="1" colspan="1">63</td><td rowspan="1" colspan="1"><italic><tp:taxon-name><tp:taxon-name-part taxon-name-part-type="genus" reg="Tetraclita">Tetraclita</tp:taxon-name-part> <tp:taxon-name-part taxon-name-part-type="species" reg="squamosa">squamosa</tp:taxon-name-part></tp:taxon-name></italic> (Bruguière, 1789)</td><td rowspan="1" colspan="1">Ambon, Saparua</td><td rowspan="1" colspan="1">Stone, rocks, concrete bridge and wall at port, shipyard.</td><td rowspan="1" colspan="1">This study</td></tr><tr><td rowspan="3" colspan="1">
                  <tp:taxon-name>
                    <tp:taxon-name-part taxon-name-part-type="subfamily">Newmanellinae</tp:taxon-name-part>
                  </tp:taxon-name>
                </td><td rowspan="1" colspan="1">64</td><td rowspan="1" colspan="1"><italic><tp:taxon-name><tp:taxon-name-part taxon-name-part-type="genus" reg="Yamaguchiella">Yamaguchiella</tp:taxon-name-part> <tp:taxon-name-part taxon-name-part-type="species" reg="coerulescens">coerulescens</tp:taxon-name-part></tp:taxon-name></italic> (Spengler, 1790)</td><td rowspan="1" colspan="1">Banda, Kei Islands, Ambon, Saparua</td><td rowspan="1" colspan="1">Stone</td><td rowspan="1" colspan="1"><xref ref-type="bibr" rid="B31">Hoek (1913)</xref>, <xref ref-type="bibr" rid="B36">Jones and Hosie (2016)</xref>, This study</td></tr><tr><td rowspan="1" colspan="1">65</td><td rowspan="1" colspan="1"><italic><tp:taxon-name><tp:taxon-name-part taxon-name-part-type="genus" reg="Neonrosella">Neonrosella</tp:taxon-name-part> <tp:taxon-name-part taxon-name-part-type="species" reg="vitiata">vitiata</tp:taxon-name-part></tp:taxon-name></italic> (Darwin, 1854)</td><td rowspan="1" colspan="1">Ambon, Banda Neira, Saparua</td><td rowspan="1" colspan="1">Port pole, reef, stone</td><td rowspan="1" colspan="1">This study</td></tr><tr><td rowspan="1" colspan="1">66</td><td rowspan="1" colspan="1"><italic><tp:taxon-name><tp:taxon-name-part taxon-name-part-type="genus" reg="Newmanella">Newmanella</tp:taxon-name-part> <tp:taxon-name-part taxon-name-part-type="species" reg="spinosus">spinosus</tp:taxon-name-part></tp:taxon-name></italic> Chan &amp; Cheang, 2016</td><td rowspan="1" colspan="1">Ambon</td><td rowspan="1" colspan="1">Stone, reef surface</td><td rowspan="1" colspan="1">This study</td></tr><tr><td rowspan="1" colspan="1">
                  <tp:taxon-name>
                    <tp:taxon-name-part taxon-name-part-type="family">Archaeobalanidae</tp:taxon-name-part>
                  </tp:taxon-name>
                </td><td rowspan="1" colspan="1">67</td><td rowspan="1" colspan="1"><italic><tp:taxon-name><tp:taxon-name-part taxon-name-part-type="genus" reg="Armatobalanus">Armatobalanus</tp:taxon-name-part> <tp:taxon-name-part taxon-name-part-type="species" reg="allium">allium</tp:taxon-name-part></tp:taxon-name></italic> (Darwin, 1854)</td><td rowspan="1" colspan="1">Banda Sea</td><td rowspan="1" colspan="1"/><td rowspan="1" colspan="1">
                  <xref ref-type="bibr" rid="B36">Jones and Hosie (2016)</xref>
                </td></tr><tr><td rowspan="4" colspan="1">
                  <tp:taxon-name>
                    <tp:taxon-name-part taxon-name-part-type="subfamily">Archaeobalaninae</tp:taxon-name-part>
                  </tp:taxon-name>
                </td><td rowspan="1" colspan="1">68</td><td rowspan="1" colspan="1"><italic><tp:taxon-name><tp:taxon-name-part taxon-name-part-type="genus" reg="Armatobalanus">Armatobalanus</tp:taxon-name-part> <tp:taxon-name-part taxon-name-part-type="species" reg="cepa">cepa</tp:taxon-name-part></tp:taxon-name></italic> (Darwin, 1854)</td><td rowspan="1" colspan="1">Aru Island</td><td rowspan="1" colspan="1"/><td rowspan="1" colspan="1">
                  <xref ref-type="bibr" rid="B36">Jones and Hosie (2016)</xref>
                </td></tr><tr><td rowspan="1" colspan="1">69</td><td rowspan="1" colspan="1"><italic><tp:taxon-name><tp:taxon-name-part taxon-name-part-type="genus" reg="Armatobalanus">Armatobalanus</tp:taxon-name-part> <tp:taxon-name-part taxon-name-part-type="species" reg="quadrivittatus">quadrivittatus</tp:taxon-name-part></tp:taxon-name></italic> (Darwin, 1854)</td><td rowspan="1" colspan="1">Banda Sea</td><td rowspan="1" colspan="1"/><td rowspan="1" colspan="1">
                  <xref ref-type="bibr" rid="B36">Jones and Hosie (2016)</xref>
                </td></tr><tr><td rowspan="1" colspan="1">70</td><td rowspan="1" colspan="1"><italic><tp:taxon-name><tp:taxon-name-part taxon-name-part-type="genus" reg="Conopea">Conopea</tp:taxon-name-part> <tp:taxon-name-part taxon-name-part-type="species" reg="dentifer">dentifer</tp:taxon-name-part></tp:taxon-name></italic> (Broch, 1922)</td><td rowspan="1" colspan="1">Kei Islands</td><td rowspan="1" colspan="1"/><td rowspan="1" colspan="1">
                  <xref ref-type="bibr" rid="B34">Jones et al. (2001)</xref>
                </td></tr><tr><td rowspan="1" colspan="1">71</td><td rowspan="1" colspan="1"><italic><tp:taxon-name><tp:taxon-name-part taxon-name-part-type="genus" reg="Conopea">Conopea</tp:taxon-name-part> <tp:taxon-name-part taxon-name-part-type="species" reg="navicula">navicula</tp:taxon-name-part></tp:taxon-name></italic> (Darwin, 1854)</td><td rowspan="1" colspan="1">Near Damar Island (South of Halmahera)</td><td rowspan="1" colspan="1"/><td rowspan="1" colspan="1">
                  <xref ref-type="bibr" rid="B31">Hoek (1913)</xref>
                </td></tr><tr><td rowspan="26" colspan="1">
                  <tp:taxon-name>
                    <tp:taxon-name-part taxon-name-part-type="suborder">Balanomorpha</tp:taxon-name-part>
                  </tp:taxon-name>
                </td><td rowspan="1" colspan="1">
                  <tp:taxon-name>
                    <tp:taxon-name-part taxon-name-part-type="family">Archaeobalanidae</tp:taxon-name-part>
                  </tp:taxon-name>
                </td><td rowspan="1" colspan="1">72</td><td rowspan="1" colspan="1"><italic><tp:taxon-name><tp:taxon-name-part taxon-name-part-type="genus" reg="Membranobalanus">Membranobalanus</tp:taxon-name-part> <tp:taxon-name-part taxon-name-part-type="species" reg="cuneiformis">cuneiformis</tp:taxon-name-part></tp:taxon-name></italic> (Hiro, 1936)</td><td rowspan="1" colspan="1">Arafura Sea</td><td rowspan="1" colspan="1"/><td rowspan="1" colspan="1">
                  <xref ref-type="bibr" rid="B36">Jones and Hosie (2016)</xref>
                </td></tr><tr><td rowspan="5" colspan="1">
                  <tp:taxon-name>
                    <tp:taxon-name-part taxon-name-part-type="subfamily">Archaeobalaninae</tp:taxon-name-part>
                  </tp:taxon-name>
                </td><td rowspan="1" colspan="1">73</td><td rowspan="1" colspan="1"><italic><tp:taxon-name><tp:taxon-name-part taxon-name-part-type="genus" reg="Solidobalanus">Solidobalanus</tp:taxon-name-part> <tp:taxon-name-part taxon-name-part-type="species" reg="auricoma">auricoma</tp:taxon-name-part></tp:taxon-name></italic> (Hoek, 1913)</td><td rowspan="1" colspan="1">Banda Sea, Ternate, Kei Islands</td><td rowspan="1" colspan="1"/><td rowspan="1" colspan="1"><xref ref-type="bibr" rid="B31">Hoek (1913)</xref>, <xref ref-type="bibr" rid="B34">Jones et al. (2001)</xref></td></tr><tr><td rowspan="1" colspan="1">74</td><td rowspan="1" colspan="1"><italic><tp:taxon-name><tp:taxon-name-part taxon-name-part-type="genus" reg="Solidobalanus">Solidobalanus</tp:taxon-name-part> <tp:taxon-name-part taxon-name-part-type="species" reg="socialis">socialis</tp:taxon-name-part></tp:taxon-name></italic> (Hoek, 1883)</td><td rowspan="1" colspan="1">Arafura Sea, Ternate, Kei Islands</td><td rowspan="1" colspan="1"/><td rowspan="1" colspan="1">
                  <xref ref-type="bibr" rid="B31">Hoek (1913)</xref>
                </td></tr><tr><td rowspan="1" colspan="1">75</td><td rowspan="1" colspan="1"><italic><tp:taxon-name><tp:taxon-name-part taxon-name-part-type="genus" reg="Striatobalanus">Striatobalanus</tp:taxon-name-part> <tp:taxon-name-part taxon-name-part-type="species" reg="amaryllis">amaryllis</tp:taxon-name-part></tp:taxon-name></italic> (Darwin, 1854)</td><td rowspan="1" colspan="1">Arafura Sea</td><td rowspan="1" colspan="1"/><td rowspan="1" colspan="1">
                  <xref ref-type="bibr" rid="B36">Jones and Hosie (2016)</xref>
                </td></tr><tr><td rowspan="1" colspan="1">76</td><td rowspan="1" colspan="1"><italic><tp:taxon-name><tp:taxon-name-part taxon-name-part-type="genus" reg="Striatobalanus">Striatobalanus</tp:taxon-name-part> <tp:taxon-name-part taxon-name-part-type="species" reg="kruegeri">kruegeri</tp:taxon-name-part></tp:taxon-name></italic> (Pilsbry, 1916)</td><td rowspan="1" colspan="1">Moluccas</td><td rowspan="1" colspan="1"/><td rowspan="1" colspan="1">
                  <xref ref-type="bibr" rid="B36">Jones and Hosie (2016)</xref>
                </td></tr><tr><td rowspan="1" colspan="1">77</td><td rowspan="1" colspan="1"><italic><tp:taxon-name><tp:taxon-name-part taxon-name-part-type="genus" reg="Striatobalanus">Striatobalanus</tp:taxon-name-part> <tp:taxon-name-part taxon-name-part-type="species" reg="tenuis">tenuis</tp:taxon-name-part></tp:taxon-name></italic> (Hoek, 1883)</td><td rowspan="1" colspan="1">Kei Islands, Arafura Sea</td><td rowspan="1" colspan="1"/><td rowspan="1" colspan="1"><xref ref-type="bibr" rid="B31">Hoek (1913)</xref>, <xref ref-type="bibr" rid="B36">Jones and Hosie (2016)</xref></td></tr><tr><td rowspan="2" colspan="1">
                  <tp:taxon-name>
                    <tp:taxon-name-part taxon-name-part-type="subfamily">Bryozobiinae</tp:taxon-name-part>
                  </tp:taxon-name>
                </td><td rowspan="1" colspan="1">78</td><td rowspan="1" colspan="1"><italic><tp:taxon-name><tp:taxon-name-part taxon-name-part-type="genus" reg="Multatria">Multatria</tp:taxon-name-part> <tp:taxon-name-part taxon-name-part-type="species" reg="terebratus">terebratus</tp:taxon-name-part></tp:taxon-name></italic> (Darwin, 1854)</td><td rowspan="1" colspan="1">Kei Islands</td><td rowspan="1" colspan="1"/><td rowspan="1" colspan="1"><xref ref-type="bibr" rid="B31">Hoek (1913)</xref>, <xref ref-type="bibr" rid="B36">Jones and Hosie (2016)</xref></td></tr><tr><td rowspan="1" colspan="1">79</td><td rowspan="1" colspan="1"><italic><tp:taxon-name><tp:taxon-name-part taxon-name-part-type="genus" reg="Eoatria">Eoatria</tp:taxon-name-part> <tp:taxon-name-part taxon-name-part-type="species" reg="quinquevittatus">quinquevittatus</tp:taxon-name-part></tp:taxon-name></italic> (Hoek, 1913)</td><td rowspan="1" colspan="1">Banda Sea, Ambon Island</td><td rowspan="1" colspan="1"/><td rowspan="1" colspan="1">
                  <xref ref-type="bibr" rid="B36">Jones and Hosie (2016)</xref>
                </td></tr><tr><td rowspan="1" colspan="1">
                  <tp:taxon-name>
                    <tp:taxon-name-part taxon-name-part-type="family">Pyrgomatidae</tp:taxon-name-part>
                  </tp:taxon-name>
                </td><td rowspan="1" colspan="1">80</td><td rowspan="1" colspan="1"><italic><tp:taxon-name><tp:taxon-name-part taxon-name-part-type="genus" reg="Cantellius">Cantellius</tp:taxon-name-part> <tp:taxon-name-part taxon-name-part-type="species" reg="euspinulosum">euspinulosum</tp:taxon-name-part></tp:taxon-name></italic> (Broch, 1931)</td><td rowspan="1" colspan="1">Ambon</td><td rowspan="1" colspan="1"/><td rowspan="1" colspan="1">
                  <xref ref-type="bibr" rid="B36">Jones and Hosie (2016)</xref>
                </td></tr><tr><td rowspan="6" colspan="1">
                  <tp:taxon-name>
                    <tp:taxon-name-part taxon-name-part-type="subfamily">Pyrgomatinae</tp:taxon-name-part>
                  </tp:taxon-name>
                </td><td rowspan="1" colspan="1">81</td><td rowspan="1" colspan="1"><italic><tp:taxon-name><tp:taxon-name-part taxon-name-part-type="genus" reg="Cantellius">Cantellius</tp:taxon-name-part> <tp:taxon-name-part taxon-name-part-type="species" reg="gregarious">gregarious</tp:taxon-name-part></tp:taxon-name></italic> (Sowerby, 1823)</td><td rowspan="1" colspan="1">Banda Sea</td><td rowspan="1" colspan="1"/><td rowspan="1" colspan="1">
                  <xref ref-type="bibr" rid="B34">Jones et al. (2001)</xref>
                </td></tr><tr><td rowspan="1" colspan="1">82</td><td rowspan="1" colspan="1"><italic><tp:taxon-name><tp:taxon-name-part taxon-name-part-type="genus" reg="Cantellius">Cantellius</tp:taxon-name-part> <tp:taxon-name-part taxon-name-part-type="species" reg="pallidus">pallidus</tp:taxon-name-part></tp:taxon-name></italic> (Broch, 1931)</td><td rowspan="1" colspan="1">Banda Sea</td><td rowspan="1" colspan="1"/><td rowspan="1" colspan="1">
                  <xref ref-type="bibr" rid="B34">Jones et al. (2001)</xref>
                </td></tr><tr><td rowspan="1" colspan="1">83</td><td rowspan="1" colspan="1"><italic><tp:taxon-name><tp:taxon-name-part taxon-name-part-type="genus" reg="Galkinius">Galkinius</tp:taxon-name-part> <tp:taxon-name-part taxon-name-part-type="species" reg="indica">indica</tp:taxon-name-part></tp:taxon-name></italic> (Annandale, 1924)</td><td rowspan="1" colspan="1">Kei Islands</td><td rowspan="1" colspan="1"/><td rowspan="1" colspan="1">
                  <xref ref-type="bibr" rid="B36">Jones and Hosie (2016)</xref>
                </td></tr><tr><td rowspan="1" colspan="1">84</td><td rowspan="1" colspan="1"><italic><tp:taxon-name><tp:taxon-name-part taxon-name-part-type="genus" reg="Hoekia">Hoekia</tp:taxon-name-part> <tp:taxon-name-part taxon-name-part-type="species" reg="fornix">fornix</tp:taxon-name-part></tp:taxon-name></italic> Ross &amp; Newman, 1995</td><td rowspan="1" colspan="1">Moluccas</td><td rowspan="1" colspan="1"/><td rowspan="1" colspan="1">
                  <xref ref-type="bibr" rid="B36">Jones and Hosie (2016)</xref>
                </td></tr><tr><td rowspan="1" colspan="1">85</td><td rowspan="1" colspan="1"><italic><tp:taxon-name><tp:taxon-name-part taxon-name-part-type="genus" reg="Nobia">Nobia</tp:taxon-name-part> <tp:taxon-name-part taxon-name-part-type="species" reg="grandis">grandis</tp:taxon-name-part></tp:taxon-name></italic> Sowerby, 1839</td><td rowspan="1" colspan="1">Kei Islands</td><td rowspan="1" colspan="1"/><td rowspan="1" colspan="1">
                  <xref ref-type="bibr" rid="B34">Jones et al. (2001)</xref>
                </td></tr><tr><td rowspan="1" colspan="1">86</td><td rowspan="1" colspan="1"><italic><tp:taxon-name><tp:taxon-name-part taxon-name-part-type="genus" reg="Pyrgoma">Pyrgoma</tp:taxon-name-part> <tp:taxon-name-part taxon-name-part-type="species" reg="kuri">kuri</tp:taxon-name-part></tp:taxon-name></italic> Hoek, 1913</td><td rowspan="1" colspan="1">Kei Islands</td><td rowspan="1" colspan="1"/><td rowspan="1" colspan="1">
                  <xref ref-type="bibr" rid="B31">Hoek (1913)</xref>
                </td></tr><tr><td rowspan="1" colspan="1">
                  <tp:taxon-name>
                    <tp:taxon-name-part taxon-name-part-type="family">Balanidae</tp:taxon-name-part>
                  </tp:taxon-name>
                </td><td rowspan="1" colspan="1">87</td><td rowspan="1" colspan="1"><italic><tp:taxon-name><tp:taxon-name-part taxon-name-part-type="genus" reg="Amphibalanus">Amphibalanus</tp:taxon-name-part> <tp:taxon-name-part taxon-name-part-type="species" reg="amphitrite">amphitrite</tp:taxon-name-part></tp:taxon-name></italic> (Darwin, 1854)</td><td rowspan="1" colspan="1">Ambon, Saparua</td><td rowspan="1" colspan="1">Stone, mollusc shell, capitulum of <italic><tp:taxon-name><tp:taxon-name-part taxon-name-part-type="genus" reg="Lepas">Lepas</tp:taxon-name-part> <tp:taxon-name-part taxon-name-part-type="species" reg="anserifera">anserifera</tp:taxon-name-part></tp:taxon-name></italic></td><td rowspan="1" colspan="1">This study</td></tr><tr><td rowspan="4" colspan="1">
                  <tp:taxon-name>
                    <tp:taxon-name-part taxon-name-part-type="subfamily">Amphibalaninae</tp:taxon-name-part>
                  </tp:taxon-name>
                </td><td rowspan="1" colspan="1">88</td><td rowspan="1" colspan="1"><italic><tp:taxon-name><tp:taxon-name-part taxon-name-part-type="genus" reg="Amphibalanus">Amphibalanus</tp:taxon-name-part> <tp:taxon-name-part taxon-name-part-type="species" reg="reticulatus">reticulatus</tp:taxon-name-part></tp:taxon-name></italic> (Utinomi, 1967)</td><td rowspan="1" colspan="1">Ambon</td><td rowspan="1" colspan="1">Stone, concrete wall at port</td><td rowspan="1" colspan="1">This study</td></tr><tr><td rowspan="1" colspan="1">89</td><td rowspan="1" colspan="1"><italic><tp:taxon-name><tp:taxon-name-part taxon-name-part-type="genus" reg="Amphibalanus">Amphibalanus</tp:taxon-name-part> <tp:taxon-name-part taxon-name-part-type="species" reg="variegatus">variegatus</tp:taxon-name-part></tp:taxon-name></italic> (Darwin, 1854)</td><td rowspan="1" colspan="1">Ambon, Saparua</td><td rowspan="1" colspan="1">Stone, plastic</td><td rowspan="1" colspan="1">This study</td></tr><tr><td rowspan="1" colspan="1">90</td><td rowspan="1" colspan="1"><italic><tp:taxon-name><tp:taxon-name-part taxon-name-part-type="genus" reg="Amphibalanus">Amphibalanus</tp:taxon-name-part> <tp:taxon-name-part taxon-name-part-type="species" reg="zhujiangensis">zhujiangensis</tp:taxon-name-part></tp:taxon-name></italic> (Ren, 1989)</td><td rowspan="1" colspan="1">Ambon, Saparua, Seram</td><td rowspan="1" colspan="1">Stone, capitulum of <italic><tp:taxon-name><tp:taxon-name-part taxon-name-part-type="genus" reg="Lepas">Lepas</tp:taxon-name-part> <tp:taxon-name-part taxon-name-part-type="species" reg="anserifera">anserifera</tp:taxon-name-part></tp:taxon-name></italic></td><td rowspan="1" colspan="1">This study</td></tr><tr><td rowspan="1" colspan="1">91</td><td rowspan="1" colspan="1"><italic><tp:taxon-name><tp:taxon-name-part taxon-name-part-type="genus" reg="Amphibalanus">Amphibalanus</tp:taxon-name-part></tp:taxon-name></italic> sp.</td><td rowspan="1" colspan="1">Ambon, Seram</td><td rowspan="1" colspan="1">Stone, concrete wall at port</td><td rowspan="1" colspan="1">This study</td></tr><tr><td rowspan="3" colspan="1">
                  <tp:taxon-name>
                    <tp:taxon-name-part taxon-name-part-type="subfamily">Balaninae</tp:taxon-name-part>
                  </tp:taxon-name>
                </td><td rowspan="1" colspan="1">92</td><td rowspan="1" colspan="1"><italic><tp:taxon-name><tp:taxon-name-part taxon-name-part-type="genus" reg="Balanus">Balanus</tp:taxon-name-part> <tp:taxon-name-part taxon-name-part-type="species" reg="arcuatus">arcuatus</tp:taxon-name-part></tp:taxon-name></italic> Hoek, 1913</td><td rowspan="1" colspan="1">Banda</td><td rowspan="1" colspan="1"/><td rowspan="1" colspan="1">
                  <xref ref-type="bibr" rid="B31">Hoek (1913)</xref>
                </td></tr><tr><td rowspan="1" colspan="1">93</td><td rowspan="1" colspan="1"><italic><tp:taxon-name><tp:taxon-name-part taxon-name-part-type="genus" reg="Balanus">Balanus</tp:taxon-name-part> <tp:taxon-name-part taxon-name-part-type="species" reg="hystrix">hystrix</tp:taxon-name-part></tp:taxon-name></italic> Hoek, 1913</td><td rowspan="1" colspan="1">Ambon</td><td rowspan="1" colspan="1"/><td rowspan="1" colspan="1">
                  <xref ref-type="bibr" rid="B31">Hoek (1913)</xref>
                </td></tr><tr><td rowspan="1" colspan="1">94</td><td rowspan="1" colspan="1"><italic><tp:taxon-name><tp:taxon-name-part taxon-name-part-type="genus" reg="Balanus">Balanus</tp:taxon-name-part> <tp:taxon-name-part taxon-name-part-type="species" reg="longirostrum">longirostrum</tp:taxon-name-part></tp:taxon-name></italic> Hoek, 1913</td><td rowspan="1" colspan="1">Bacan</td><td rowspan="1" colspan="1"/><td rowspan="1" colspan="1">
                  <xref ref-type="bibr" rid="B31">Hoek (1913)</xref>
                </td></tr><tr><td rowspan="3" colspan="1">
                  <tp:taxon-name>
                    <tp:taxon-name-part taxon-name-part-type="subfamily">Megabalaninae</tp:taxon-name-part>
                  </tp:taxon-name>
                </td><td rowspan="1" colspan="1">95</td><td rowspan="1" colspan="1"><italic><tp:taxon-name><tp:taxon-name-part taxon-name-part-type="genus" reg="Megabalanus">Megabalanus</tp:taxon-name-part> <tp:taxon-name-part taxon-name-part-type="species" reg="occator">occator</tp:taxon-name-part></tp:taxon-name></italic> (Darwin, 1854)</td><td rowspan="1" colspan="1">Near Obilatu Island</td><td rowspan="1" colspan="1">Coral</td><td rowspan="1" colspan="1">
                  <xref ref-type="bibr" rid="B38">Kolosváry (1950)</xref>
                </td></tr><tr><td rowspan="1" colspan="1">96</td><td rowspan="1" colspan="1"><italic><tp:taxon-name><tp:taxon-name-part taxon-name-part-type="genus" reg="Megabalanus">Megabalanus</tp:taxon-name-part> <tp:taxon-name-part taxon-name-part-type="species" reg="tintinnabulum">tintinnabulum</tp:taxon-name-part></tp:taxon-name></italic> (Linnaeus, 1758)</td><td rowspan="1" colspan="1">Ambon, Saparua</td><td rowspan="1" colspan="1">Conrete bridge at port, stone, reef surface</td><td rowspan="1" colspan="1">This study</td></tr><tr><td rowspan="1" colspan="1">97</td><td rowspan="1" colspan="1"><italic><tp:taxon-name><tp:taxon-name-part taxon-name-part-type="genus" reg="Megabalanus">Megabalanus</tp:taxon-name-part> <tp:taxon-name-part taxon-name-part-type="species" reg="zebra">zebra</tp:taxon-name-part></tp:taxon-name></italic> (Darwin, 1854)</td><td rowspan="1" colspan="1">Ambon</td><td rowspan="1" colspan="1">Stone, capitulum of <italic><tp:taxon-name><tp:taxon-name-part taxon-name-part-type="genus" reg="Lepas">Lepas</tp:taxon-name-part> <tp:taxon-name-part taxon-name-part-type="species" reg="anserifera">anserifera</tp:taxon-name-part></tp:taxon-name></italic></td><td rowspan="1" colspan="1">This study</td></tr></tbody></table></table-wrap><supplementary-material xmlns:xlink="http://www.w3.org/1999/xlink" id="S1" position="float" orientation="portrait" xlink:type="simple"><object-id content-type="doi" xlink:type="simple">10.3897/zookeys.945.39044.suppl1</object-id><object-id content-type="arpha" xlink:type="simple">A5609D4C-AEE3-557E-935F-27683042590A</object-id><label>Supplementary material 1</label><caption><p>Tables S1–S28, Figs S1–S13</p></caption><statement content-type="dataType"><label>Data type</label><p>species data</p></statement><statement content-type="notes"><label>Explanation note</label><p><bold>Fig. S1</bold> The occurrence of <italic><tp:taxon-name><tp:taxon-name-part taxon-name-part-type="genus" reg="Heteralepas">Heteralepas</tp:taxon-name-part> <tp:taxon-name-part taxon-name-part-type="species" reg="japonica">japonica</tp:taxon-name-part></tp:taxon-name></italic> in the Moluccas (red dots); <bold>Fig. S2</bold> The occurrence of <italic><tp:taxon-name><tp:taxon-name-part taxon-name-part-type="genus" reg="Amphibalanus">Amphibalanus</tp:taxon-name-part> <tp:taxon-name-part taxon-name-part-type="species" reg="reticulatus">reticulatus</tp:taxon-name-part></tp:taxon-name></italic>, <italic><tp:taxon-name><tp:taxon-name-part taxon-name-part-type="genus" reg="Dosima">Dosima</tp:taxon-name-part> <tp:taxon-name-part taxon-name-part-type="species" reg="fascicularis">fascicularis</tp:taxon-name-part></tp:taxon-name></italic>, <italic><tp:taxon-name><tp:taxon-name-part taxon-name-part-type="genus" reg="Euraphia">Euraphia</tp:taxon-name-part> <tp:taxon-name-part taxon-name-part-type="species" reg="hembeli">hembeli</tp:taxon-name-part></tp:taxon-name></italic>, <italic><tp:taxon-name><tp:taxon-name-part taxon-name-part-type="genus" reg="Hexechamaesipho">Hexechamaesipho</tp:taxon-name-part> <tp:taxon-name-part taxon-name-part-type="species" reg="pilsbryi">pilsbryi</tp:taxon-name-part></tp:taxon-name></italic>, <italic><tp:taxon-name><tp:taxon-name-part taxon-name-part-type="genus" reg="Megabalanus">Megabalanus</tp:taxon-name-part> <tp:taxon-name-part taxon-name-part-type="species" reg="zebra">zebra</tp:taxon-name-part></tp:taxon-name></italic>, <italic><tp:taxon-name><tp:taxon-name-part taxon-name-part-type="genus" reg="Nesochthamalus">Nesochthamalus</tp:taxon-name-part> <tp:taxon-name-part taxon-name-part-type="species" reg="intertextus">intertextus</tp:taxon-name-part></tp:taxon-name></italic>, <italic><tp:taxon-name><tp:taxon-name-part taxon-name-part-type="genus" reg="Newmanella">Newmanella</tp:taxon-name-part> <tp:taxon-name-part taxon-name-part-type="species" reg="spinosus">spinosus</tp:taxon-name-part></tp:taxon-name></italic>, <italic><tp:taxon-name><tp:taxon-name-part taxon-name-part-type="genus" reg="Pseudoctomeris">Pseudoctomeris</tp:taxon-name-part> <tp:taxon-name-part taxon-name-part-type="species" reg="sulcata">sulcata</tp:taxon-name-part></tp:taxon-name></italic>, <italic><tp:taxon-name><tp:taxon-name-part taxon-name-part-type="genus" reg="Tetraclitella">Tetraclitella</tp:taxon-name-part> <tp:taxon-name-part taxon-name-part-type="species" reg="divisa">divisa</tp:taxon-name-part></tp:taxon-name></italic> and <italic><tp:taxon-name><tp:taxon-name-part taxon-name-part-type="genus" reg="Tetraclitella">Tetraclitella</tp:taxon-name-part> <tp:taxon-name-part taxon-name-part-type="species" reg="karandei">karandei</tp:taxon-name-part></tp:taxon-name></italic> in the Moluccas (the red dot indicates that the species occurs on the coastline of the island); <bold>Fig. S3</bold> The occurrence of <italic><tp:taxon-name><tp:taxon-name-part taxon-name-part-type="genus" reg="Chthamalus">Chthamalus</tp:taxon-name-part> <tp:taxon-name-part taxon-name-part-type="species" reg="moro">moro</tp:taxon-name-part></tp:taxon-name></italic> and <italic><tp:taxon-name><tp:taxon-name-part taxon-name-part-type="genus" reg="Lepas">Lepas</tp:taxon-name-part> <tp:taxon-name-part taxon-name-part-type="species" reg="anserifera">anserifera</tp:taxon-name-part></tp:taxon-name></italic> in the Moluccas (the red dots indicate that the species occurs on the coastline of the islands); <bold>Fig. S4</bold> The occurrence of <italic><tp:taxon-name><tp:taxon-name-part taxon-name-part-type="genus" reg="Amphibalanus">Amphibalanus</tp:taxon-name-part> <tp:taxon-name-part taxon-name-part-type="species" reg="amphitrite">amphitrite</tp:taxon-name-part></tp:taxon-name></italic>, <italic><tp:taxon-name><tp:taxon-name-part taxon-name-part-type="genus" reg="Amphibalanus">Amphibalanus</tp:taxon-name-part> <tp:taxon-name-part taxon-name-part-type="species" reg="variegatus">variegatus</tp:taxon-name-part></tp:taxon-name></italic>, <italic><tp:taxon-name><tp:taxon-name-part taxon-name-part-type="genus" reg="Capitulum">Capitulum</tp:taxon-name-part> <tp:taxon-name-part taxon-name-part-type="species" reg="mitella">mitella</tp:taxon-name-part></tp:taxon-name></italic>, <italic><tp:taxon-name><tp:taxon-name-part taxon-name-part-type="genus" reg="Megabalanus">Megabalanus</tp:taxon-name-part> <tp:taxon-name-part taxon-name-part-type="species" reg="tintinnabulum">tintinnabulum</tp:taxon-name-part></tp:taxon-name></italic>, <italic><tp:taxon-name><tp:taxon-name-part taxon-name-part-type="genus" reg="Tesseropora">Tesseropora</tp:taxon-name-part> <tp:taxon-name-part taxon-name-part-type="species" reg="rosea">rosea</tp:taxon-name-part></tp:taxon-name></italic>, <italic><tp:taxon-name><tp:taxon-name-part taxon-name-part-type="genus" reg="Tetraclita">Tetraclita</tp:taxon-name-part> <tp:taxon-name-part taxon-name-part-type="species" reg="kuroshioensis">kuroshioensis</tp:taxon-name-part></tp:taxon-name></italic> and <italic><tp:taxon-name><tp:taxon-name-part taxon-name-part-type="genus" reg="Tetraclita">Tetraclita</tp:taxon-name-part> <tp:taxon-name-part taxon-name-part-type="species" reg="squamosa">squamosa</tp:taxon-name-part></tp:taxon-name></italic> in the Moluccas (the red dots indicate that the species occurs on the coastline of the islands); <bold>Fig. S5</bold> The occurrence of <italic><tp:taxon-name><tp:taxon-name-part taxon-name-part-type="genus" reg="Microeuraphia">Microeuraphia</tp:taxon-name-part></tp:taxon-name></italic> sp. in the Moluccas (the red dot indicates that the species occurs on the coastline of the island); <bold>Fig. S6</bold> The occurrence of <italic><tp:taxon-name><tp:taxon-name-part taxon-name-part-type="genus" reg="Yamaguchiella">Yamaguchiella</tp:taxon-name-part> <tp:taxon-name-part taxon-name-part-type="species" reg="coerulescens">coerulescens</tp:taxon-name-part></tp:taxon-name></italic> in the Moluccas (the red dots indicate that the species occurs on the coastline of the islands); <bold>Fig. S7</bold> The occurrence of <italic><tp:taxon-name><tp:taxon-name-part taxon-name-part-type="genus" reg="Neonrosella">Neonrosella</tp:taxon-name-part> <tp:taxon-name-part taxon-name-part-type="species" reg="vitiata">vitiata</tp:taxon-name-part></tp:taxon-name></italic> in the Moluccas (the red dots indicate that the species occurs on the coastline of the islands); <bold>Fig. S8</bold> The occurrence of <italic><tp:taxon-name><tp:taxon-name-part taxon-name-part-type="genus" reg="Amphibalanus">Amphibalanus</tp:taxon-name-part> <tp:taxon-name-part taxon-name-part-type="species" reg="zhujiangensis">zhujiangensis</tp:taxon-name-part></tp:taxon-name></italic> in the Moluccas (the red dots indicate that the species occurs on the coastline of the islands); <bold>Fig. S9</bold> The occurrence of <italic><tp:taxon-name><tp:taxon-name-part taxon-name-part-type="genus" reg="Amphibalanus">Amphibalanus</tp:taxon-name-part></tp:taxon-name></italic> sp. in the Moluccas (the red dots indicate that the species occurs on the coastline of the islands); <bold>Fig. S10</bold> Bayesian phylogeny of concatenated <abbrev xlink:title="cytochrome oxidase subunit I" id="ABBRID0ESVDM" xlink:type="simple">COI</abbrev> and <abbrev xlink:title="18S ribosomal RNA" id="ABBRID0EWVDM" xlink:type="simple">18S</abbrev> gene sequences. Values next to nodes are support values; <bold>Fig. S11</bold><abbrev xlink:title="Maximum Likelihood" id="ABBRID0E3VDM" xlink:type="simple">ML</abbrev> phylogeny of concatinated <abbrev xlink:title="cytochrome oxidase subunit I" id="ABBRID0EAWDM" xlink:type="simple">COI</abbrev> and <abbrev xlink:title="18S ribosomal RNA" id="ABBRID0EEWDM" xlink:type="simple">18S</abbrev> gene sequences. Values next to nodes are support values; <bold>Fig. S12</bold><abbrev xlink:title="Maximum Likelihood" id="ABBRID0EKWDM" xlink:type="simple">ML</abbrev> phylogeny of <abbrev xlink:title="18S ribosomal RNA" id="ABBRID0EOWDM" xlink:type="simple">18S</abbrev> gene sequences. Tips coloured in red are the new samples sequenced for this manuscript. Values next to nodes are support values; <bold>Fig. S13</bold><abbrev xlink:title="Maximum Likelihood" id="ABBRID0EUWDM" xlink:type="simple">ML</abbrev> phylogeny of <abbrev xlink:title="cytochrome oxidase subunit I" id="ABBRID0EYWDM" xlink:type="simple">COI</abbrev> gene sequences. Tips coloured in red are the new samples sequenced for this manuscript. Values next to nodes are support values; <bold>Table S1.</bold> Table of sample information for DNA samples sequenced for this study; <bold>Table S2.</bold> Measurements for <italic><tp:taxon-name><tp:taxon-name-part taxon-name-part-type="genus" reg="Heteralepas">Heteralepas</tp:taxon-name-part> <tp:taxon-name-part taxon-name-part-type="species" reg="japonica">japonica</tp:taxon-name-part></tp:taxon-name></italic> (N = 25); <bold>Table S3.</bold> Measurements for <italic><tp:taxon-name><tp:taxon-name-part taxon-name-part-type="genus" reg="Dosima">Dosima</tp:taxon-name-part> <tp:taxon-name-part taxon-name-part-type="species" reg="fascicularis">fascicularis</tp:taxon-name-part></tp:taxon-name></italic> (N = 6); <bold>Table S4.</bold> Measurements for <italic><tp:taxon-name><tp:taxon-name-part taxon-name-part-type="genus" reg="Lepas">Lepas</tp:taxon-name-part> <tp:taxon-name-part taxon-name-part-type="species" reg="anserifera">anserifera</tp:taxon-name-part></tp:taxon-name></italic> (N = 25); <bold>Table S5.</bold> Measurements for <italic><tp:taxon-name><tp:taxon-name-part taxon-name-part-type="genus" reg="Capitulum">Capitulum</tp:taxon-name-part> <tp:taxon-name-part taxon-name-part-type="species" reg="mitella">mitella</tp:taxon-name-part></tp:taxon-name></italic> (N = 25); <bold>Table S6.</bold> Measurements for <italic><tp:taxon-name><tp:taxon-name-part taxon-name-part-type="genus" reg="Pseudoctomeris">Pseudoctomeris</tp:taxon-name-part> <tp:taxon-name-part taxon-name-part-type="species" reg="sulcata">sulcata</tp:taxon-name-part></tp:taxon-name></italic> (N = 2); <bold>Table S7.</bold> Measurements for <italic><tp:taxon-name><tp:taxon-name-part taxon-name-part-type="genus" reg="Hexechamaesipho">Hexechamaesipho</tp:taxon-name-part> <tp:taxon-name-part taxon-name-part-type="species" reg="pilsbryi">pilsbryi</tp:taxon-name-part></tp:taxon-name></italic> (N = 10); <bold>Table S8.</bold> Measurements for <italic><tp:taxon-name><tp:taxon-name-part taxon-name-part-type="genus" reg="Nesochthamalus">Nesochthamalus</tp:taxon-name-part> <tp:taxon-name-part taxon-name-part-type="species" reg="intertextus">intertextus</tp:taxon-name-part></tp:taxon-name></italic> (N = 10), <bold>Table S9.</bold> Measurements for <italic><tp:taxon-name><tp:taxon-name-part taxon-name-part-type="genus" reg="Euraphia">Euraphia</tp:taxon-name-part> <tp:taxon-name-part taxon-name-part-type="species" reg="hembeli">hembeli</tp:taxon-name-part></tp:taxon-name></italic> (N = 1); <bold>Table S10.</bold> Measurements for <italic><tp:taxon-name><tp:taxon-name-part taxon-name-part-type="genus" reg="Microeuraphia">Microeuraphia</tp:taxon-name-part></tp:taxon-name></italic> sp. (N = 2); <bold>Table S11.</bold> Measurements for <italic><tp:taxon-name><tp:taxon-name-part taxon-name-part-type="genus" reg="Chthamalus">Chthamalus</tp:taxon-name-part> <tp:taxon-name-part taxon-name-part-type="species" reg="moro">moro</tp:taxon-name-part></tp:taxon-name></italic> (N = 25); <bold>Table S12.</bold> Measurements for <italic><tp:taxon-name><tp:taxon-name-part taxon-name-part-type="genus" reg="Tetraclitella">Tetraclitella</tp:taxon-name-part> <tp:taxon-name-part taxon-name-part-type="species" reg="divisa">divisa</tp:taxon-name-part></tp:taxon-name></italic> (N = 1); <bold>Table S13.</bold> Measurements for <italic><tp:taxon-name><tp:taxon-name-part taxon-name-part-type="genus" reg="Tetraclitella">Tetraclitella</tp:taxon-name-part> <tp:taxon-name-part taxon-name-part-type="species" reg="karandei">karandei</tp:taxon-name-part></tp:taxon-name></italic> (N = 3); <bold>Table S14.</bold> Measurements for <italic><tp:taxon-name><tp:taxon-name-part taxon-name-part-type="genus" reg="Tesseropora">Tesseropora</tp:taxon-name-part> <tp:taxon-name-part taxon-name-part-type="species" reg="rosea">rosea</tp:taxon-name-part></tp:taxon-name></italic> (N = 15); <bold>Table S15.</bold> Measurements for <italic><tp:taxon-name><tp:taxon-name-part taxon-name-part-type="genus" reg="Tetraclita">Tetraclita</tp:taxon-name-part> <tp:taxon-name-part taxon-name-part-type="species" reg="kuroshioensis">kuroshioensis</tp:taxon-name-part></tp:taxon-name></italic> (N = 5); <bold>Table S16.</bold> Measurements for <italic><tp:taxon-name><tp:taxon-name-part taxon-name-part-type="genus" reg="Tetraclita">Tetraclita</tp:taxon-name-part> <tp:taxon-name-part taxon-name-part-type="species" reg="squamosa">squamosa</tp:taxon-name-part></tp:taxon-name></italic> (N = 5); <bold>Table S17.</bold> Measurements for <italic><tp:taxon-name><tp:taxon-name-part taxon-name-part-type="genus" reg="Yamaguchiella">Yamaguchiella</tp:taxon-name-part> <tp:taxon-name-part taxon-name-part-type="species" reg="coerulescens">coerulescens</tp:taxon-name-part></tp:taxon-name></italic> (N = 25); <bold>Table S18.</bold> Measurements for <italic><tp:taxon-name><tp:taxon-name-part taxon-name-part-type="genus" reg="Neonrosella">Neonrosella</tp:taxon-name-part> <tp:taxon-name-part taxon-name-part-type="species" reg="vitiata">vitiata</tp:taxon-name-part></tp:taxon-name></italic> (N = 4); <bold>Table S19.</bold> Measurements for <italic><tp:taxon-name><tp:taxon-name-part taxon-name-part-type="genus" reg="Newmanella">Newmanella</tp:taxon-name-part> <tp:taxon-name-part taxon-name-part-type="species" reg="spinosus">spinosus</tp:taxon-name-part></tp:taxon-name></italic> (N = 5); <bold>Table S20.</bold> Measurements for <italic><tp:taxon-name><tp:taxon-name-part taxon-name-part-type="genus" reg="Amphibalanus">Amphibalanus</tp:taxon-name-part> <tp:taxon-name-part taxon-name-part-type="species" reg="amphitrite">amphitrite</tp:taxon-name-part></tp:taxon-name></italic> (N = 15); <bold>Table S21.</bold> Measurements for <italic><tp:taxon-name><tp:taxon-name-part taxon-name-part-type="genus" reg="Amphibalanus">Amphibalanus</tp:taxon-name-part> <tp:taxon-name-part taxon-name-part-type="species" reg="reticulatus">reticulatus</tp:taxon-name-part></tp:taxon-name></italic> (N = 5); <bold>Table S22.</bold> Measurements for <italic><tp:taxon-name><tp:taxon-name-part taxon-name-part-type="genus" reg="Amphibalanus">Amphibalanus</tp:taxon-name-part> <tp:taxon-name-part taxon-name-part-type="species" reg="variegatus">variegatus</tp:taxon-name-part></tp:taxon-name></italic> (N = 10); <bold>Table S23.</bold> Measurements for <italic><tp:taxon-name><tp:taxon-name-part taxon-name-part-type="genus" reg="Amphibalanus">Amphibalanus</tp:taxon-name-part> <tp:taxon-name-part taxon-name-part-type="species" reg="zhujiangensis">zhujiangensis</tp:taxon-name-part></tp:taxon-name></italic> (N = 11); <bold>Table S24.</bold> Measurements for <italic><tp:taxon-name><tp:taxon-name-part taxon-name-part-type="genus" reg="Amphibalanus">Amphibalanus</tp:taxon-name-part></tp:taxon-name></italic> sp. (N = 4); <bold>Table S25.</bold> Measurements for <italic><tp:taxon-name><tp:taxon-name-part taxon-name-part-type="genus" reg="Megabalanus">Megabalanus</tp:taxon-name-part> <tp:taxon-name-part taxon-name-part-type="species" reg="tintinnabulum">tintinnabulum</tp:taxon-name-part></tp:taxon-name></italic> (N = 4); <bold>Talbe S26.</bold> Measurements for <italic><tp:taxon-name><tp:taxon-name-part taxon-name-part-type="genus" reg="Megabalanus">Megabalanus</tp:taxon-name-part> <tp:taxon-name-part taxon-name-part-type="species" reg="zebra">zebra</tp:taxon-name-part></tp:taxon-name></italic> (N = 8); <bold>Table S27.</bold> Kimura 2-parameter (K2P) distances of <abbrev xlink:title="cytochrome oxidase subunit I" id="ABBRID0E4AEM" xlink:type="simple">COI</abbrev> sequences between species for <italic><tp:taxon-name><tp:taxon-name-part taxon-name-part-type="genus" reg="Microeuraphia">Microeuraphia</tp:taxon-name-part></tp:taxon-name></italic> sp.; <bold>Table S28.</bold> Kimura 2-parameter (K2P) distances of <abbrev xlink:title="cytochrome oxidase subunit I" id="ABBRID0EKBEM" xlink:type="simple">COI</abbrev> sequences between species for <italic><tp:taxon-name><tp:taxon-name-part taxon-name-part-type="genus" reg="Amphibalanus">Amphibalanus</tp:taxon-name-part></tp:taxon-name></italic> sp.</p></statement><media xlink:href="zookeys-945-017-s001.pdf" mimetype="application" mime-subtype="pdf" position="float" orientation="portrait" xlink:type="simple" id="oo_428616.pdf"><uri content-type="original_file" xlink:type="simple">https://binary.pensoft.net/file/428616</uri></media><permissions><license xlink:type="simple"><license-p>This dataset is made available under the Open Database License (http://opendatacommons.org/licenses/odbl/1.0/). The Open Database License (ODbL) is a license agreement intended to allow users to freely share, modify, and use this Dataset while maintaining this same freedom for others, provided that the original source and author(s) are credited.</license-p></license></permissions><attrib specific-use="authors">Pipit Pitriana, Luis Valente, Thomas von Rintelen, Diana S. Jones, Romanus E. Prabowo, Kristina von Rintelen</attrib></supplementary-material></tp:treatment-sec><ref-list><ref id="B31"><mixed-citation xmlns:xlink="http://www.w3.org/1999/xlink" xlink:type="simple"><person-group><name name-style="western"><surname>Hoek</surname><given-names>PP</given-names></name></person-group> (<year>1913</year>) <source>The <tp:taxon-name><tp:taxon-name-part taxon-name-part-type="infraclass">Cirripedia</tp:taxon-name-part></tp:taxon-name> of the Siboga-Expedition: B. <tp:taxon-name><tp:taxon-name-part taxon-name-part-type="infraclass">Cirripedia</tp:taxon-name-part></tp:taxon-name><tp:taxon-name><tp:taxon-name-part taxon-name-part-type="order">Sessilia</tp:taxon-name-part></tp:taxon-name>.</source><publisher-name>EJ Brill</publisher-name>, <publisher-loc>Leiden</publisher-loc>, <size units="page">275 pp</size>.</mixed-citation></ref><ref id="B36"><mixed-citation xmlns:xlink="http://www.w3.org/1999/xlink" xlink:type="simple"><person-group><name name-style="western"><surname>Jones</surname><given-names>DS</given-names></name><name name-style="western"><surname>Hosie</surname><given-names>AM</given-names></name></person-group> (<year>2016</year>) <article-title>A checklist of the barnacles (<tp:taxon-name><tp:taxon-name-part taxon-name-part-type="infraclass">Cirripedia</tp:taxon-name-part></tp:taxon-name>: <tp:taxon-name><tp:taxon-name-part taxon-name-part-type="superorder">Thoracica</tp:taxon-name-part></tp:taxon-name>) of Singapore and neighbouring waters.</article-title><source>Raffles Bulletin of Zoology</source><volume>34</volume>: <fpage>241</fpage>–<lpage>311</lpage>.</mixed-citation></ref><ref id="B34"><mixed-citation xmlns:xlink="http://www.w3.org/1999/xlink" xlink:type="simple"><person-group><name name-style="western"><surname>Jones</surname><given-names>DS</given-names></name><name name-style="western"><surname>Hewitt</surname><given-names>MA</given-names></name><name name-style="western"><surname>Sampey</surname><given-names>A</given-names></name></person-group> (<year>2001</year>) <article-title>A checklist of the <tp:taxon-name><tp:taxon-name-part taxon-name-part-type="infraclass">Cirripedia</tp:taxon-name-part></tp:taxon-name> of the South China Sea. Raffles Bulletin of Zoology.</article-title><source>National University of Singapore</source><volume>48</volume>: <fpage>233</fpage>–<lpage>308</lpage>.</mixed-citation></ref><ref id="B64"><mixed-citation xmlns:xlink="http://www.w3.org/1999/xlink" xlink:type="simple"><person-group><name name-style="western"><surname>Shalaeva</surname><given-names>K</given-names></name><name name-style="western"><surname>Boxshall</surname><given-names>G</given-names></name></person-group> (<year>2014</year>) <article-title>An illustrated catalogue of the scalpellid barnacles (<tp:taxon-name><tp:taxon-name-part taxon-name-part-type="subphylum">Crustacea</tp:taxon-name-part></tp:taxon-name>: <tp:taxon-name><tp:taxon-name-part taxon-name-part-type="infraclass">Cirripedia</tp:taxon-name-part></tp:taxon-name>: <tp:taxon-name><tp:taxon-name-part taxon-name-part-type="family">Scalpellidae</tp:taxon-name-part></tp:taxon-name>) collected during the HMS “Challenger” expedition and deposited in the Natural History Museum, London.</article-title><source>Zootaxa</source><volume>3804</volume>(<issue>1</issue>): <fpage>1</fpage>–<lpage>63</lpage>.<ext-link xlink:type="simple" ext-link-type="doi" xlink:href="10.11646/zootaxa.3804.1.1">https://doi.org/10.11646/zootaxa.3804.1.1</ext-link></mixed-citation></ref><ref id="B6"><mixed-citation xmlns:xlink="http://www.w3.org/1999/xlink" xlink:type="simple"><person-group><name name-style="western"><surname>Buckeridge</surname><given-names>JS</given-names></name></person-group> (<year>1994</year>) <tp:taxon-name><tp:taxon-name-part taxon-name-part-type="infraclass">Cirripedia</tp:taxon-name-part></tp:taxon-name><tp:taxon-name><tp:taxon-name-part taxon-name-part-type="superorder">Thoracica</tp:taxon-name-part></tp:taxon-name>: <tp:taxon-name><tp:taxon-name-part taxon-name-part-type="suborder">Verrucomorpha</tp:taxon-name-part></tp:taxon-name> of New Caledonia, Indonesia, Wallis, and Futuna Islands. In: Résultats Des Campagnes MUSORSTOM Volume 12. Muséum national d’Histoire naturelle, Paris, 87–125.</mixed-citation></ref><ref id="B38"><mixed-citation xmlns:xlink="http://www.w3.org/1999/xlink" xlink:type="simple"><person-group><name name-style="western"><surname>Kolosváry</surname><given-names>G</given-names></name></person-group> (<year>1950</year>) <article-title>On some balanids living in corals, collected by the <tp:taxon-name><tp:taxon-name-part taxon-name-part-type="genus">Snellius</tp:taxon-name-part></tp:taxon-name> Expedition in 1930.</article-title><source>Zoologische Mededelingen Leiden</source><volume>30</volume>: <fpage>289</fpage>–<lpage>296</lpage>. <ext-link xlink:type="simple" ext-link-type="uri" xlink:href="http://www.repository.naturalis.nl/document/150224">http://www.repository.naturalis.nl/document/150224</ext-link></mixed-citation></ref><ref id="B52"><mixed-citation xmlns:xlink="http://www.w3.org/1999/xlink" xlink:type="simple"><person-group><name name-style="western"><surname>Pilsbry</surname><given-names>HA</given-names></name></person-group> (<year>1916</year>) <article-title>The <tp:taxon-name><tp:taxon-name-part taxon-name-part-type="genus"/><tp:taxon-name-part taxon-name-part-type="species">sessile</tp:taxon-name-part></tp:taxon-name> barnacles (<tp:taxon-name><tp:taxon-name-part taxon-name-part-type="infraclass">Cirripedia</tp:taxon-name-part></tp:taxon-name>) contained in the US National Museum; including a monograph of the American species.</article-title><source>Bulletin of the United States National Museum</source><volume>93</volume>: <fpage>1</fpage>–<lpage>366</lpage>. <ext-link xlink:type="simple" ext-link-type="doi" xlink:href="10.5479/si.03629236.93.1">https://doi.org/10.5479/si.03629236.93.1</ext-link></mixed-citation></ref><ref id="B1"><mixed-citation xmlns:xlink="http://www.w3.org/1999/xlink" xlink:type="simple"><person-group><name name-style="western"><surname>Anderson</surname><given-names>DT</given-names></name><name name-style="western"><surname>Anderson</surname><given-names>JT</given-names></name></person-group> (<year>1985</year>) <article-title>Functional morphology of the balanomorph barnacles <italic><tp:taxon-name><tp:taxon-name-part taxon-name-part-type="genus">Tesseropora</tp:taxon-name-part> <tp:taxon-name-part taxon-name-part-type="species">rosea</tp:taxon-name-part></tp:taxon-name></italic> (Krauss) and <italic><tp:taxon-name><tp:taxon-name-part taxon-name-part-type="genus">Tetraclitella</tp:taxon-name-part> <tp:taxon-name-part taxon-name-part-type="species">purpurascens</tp:taxon-name-part></tp:taxon-name></italic> (Wood)(<tp:taxon-name><tp:taxon-name-part taxon-name-part-type="family">Tetraclitidae</tp:taxon-name-part></tp:taxon-name>), Marine and Freshwater Research.</article-title><source>CSIRO</source><volume>36</volume>(<issue>1</issue>): <fpage>87</fpage>–<lpage>113</lpage>. <ext-link xlink:type="simple" ext-link-type="doi" xlink:href="10.1071/MF9850087">https://doi.org/10.1071/MF9850087</ext-link>.</mixed-citation></ref><ref id="B39"><mixed-citation xmlns:xlink="http://www.w3.org/1999/xlink" xlink:type="simple"><person-group><name name-style="western"><surname>Krauss</surname><given-names>F</given-names></name></person-group> (<year>1848</year>) Die sudafrikanischen Mollusken. Ein Beitrag zur Kenntniss der Mollusken des Kap- und Natallandes und zur geographischen Verbreitung derselben, mit Beschreibung und Abbildung der neuen Arten. (Stuttgart.)</mixed-citation></ref><ref id="B20"><mixed-citation xmlns:xlink="http://www.w3.org/1999/xlink" xlink:type="simple"><person-group><name name-style="western"><surname>Darwin</surname><given-names>C</given-names></name></person-group> (<year>1854</year>) <source>A Monograph on the Sub-class <tp:taxon-name><tp:taxon-name-part taxon-name-part-type="infraclass">Cirripedia</tp:taxon-name-part></tp:taxon-name>: The <tp:taxon-name><tp:taxon-name-part taxon-name-part-type="family">Balanidae</tp:taxon-name-part></tp:taxon-name> (or <tp:taxon-name><tp:taxon-name-part taxon-name-part-type="genus"/><tp:taxon-name-part taxon-name-part-type="species">sessile</tp:taxon-name-part></tp:taxon-name> cirrepedes) the <tp:taxon-name><tp:taxon-name-part taxon-name-part-type="family">Verrucidae</tp:taxon-name-part></tp:taxon-name>, etc., etc., etc. (Vol. 2).</source><publisher-name>Ray society</publisher-name>, <publisher-loc>London</publisher-loc>, <size units="page">684 pp</size>.</mixed-citation></ref></ref-list></tp:taxon-treatment>
