# Supplementary material for: An annotated checklist and integrative biodiversity discovery of barnacles (Crustacea, Cirripedia) from the Moluccas, East Indonesia
Source: Zookeys. 2020 Jul 3;945:17–83. doi: 10.3897/zookeys.945.39044 (PMC7351798; doi:10.3897/zookeys.945.39044)
Supplement: XML Treatment for Amphibalanus zhujiangensis [file zookeys.945.39044-treatment22.xml]

<!DOCTYPE tp:taxon-treatment
  PUBLIC "-//TaxonX//DTD Taxonomic Treatment Publishing DTD v0 20100105//EN" "tax-treatment-NSO.dtd">
<tp:taxon-treatment xmlns:tp="http://www.plazi.org/taxpub"><tp:treatment-meta><kwd-group><label>Taxon classification</label><kwd><named-content xmlns:xlink="http://www.w3.org/1999/xlink" content-type="kingdom">Animalia</named-content></kwd><kwd><named-content xmlns:xlink="http://www.w3.org/1999/xlink" content-type="order">Sessilia</named-content></kwd><kwd><named-content xmlns:xlink="http://www.w3.org/1999/xlink" content-type="family">Balanidae</named-content></kwd></kwd-group><mixed-citation publication-type="journal"><person-group><name><surname>Pitriana</surname><given-names>Pipit</given-names></name><name><surname>Valente</surname><given-names>Luis</given-names></name><name><surname>von Rintelen</surname><given-names>Thomas</given-names></name><name><surname>Jones</surname><given-names>Diana S.</given-names></name><name><surname>Prabowo</surname><given-names>Romanus E.</given-names></name><name><surname>von Rintelen</surname><given-names>Kristina</given-names></name></person-group><article-title>An annotated checklist and integrative biodiversity discovery of barnacles (<tp:taxon-name><tp:taxon-name-part taxon-name-part-type="subphylum">Crustacea</tp:taxon-name-part></tp:taxon-name>, <tp:taxon-name><tp:taxon-name-part taxon-name-part-type="infraclass">Cirripedia</tp:taxon-name-part></tp:taxon-name>) from the Moluccas, East Indonesia</article-title><source>Zookeys</source><day>03</day><month>7</month><year>2020</year><volume>945</volume><fpage>17</fpage><lpage>83</lpage><pub-id pub-id-type="doi">10.3897/zookeys.945.39044</pub-id></mixed-citation></tp:treatment-meta><tp:nomenclature><tp:taxon-name><object-id xmlns:xlink="http://www.w3.org/1999/xlink" content-type="arpha" xlink:type="simple">B8CF5AC2-526E-5233-BD83-DD06BB9D9EDF</object-id>
                  <tp:taxon-name-part taxon-name-part-type="genus" reg="Amphibalanus">Amphibalanus</tp:taxon-name-part>
                  <tp:taxon-name-part taxon-name-part-type="species" reg="zhujiangensis">zhujiangensis</tp:taxon-name-part>
                </tp:taxon-name><tp:taxon-authority>(Ren, 1989)</tp:taxon-authority><xref ref-type="fig" rid="F24">Figure 24a–j</xref><xref ref-type="table" rid="T1">, Table 1: species no. 90</xref><tp:nomenclature-citation-list><tp:nomenclature-citation><tp:taxon-name>
                      <tp:taxon-name-part taxon-name-part-type="genus" reg="Balanus">Balanus</tp:taxon-name-part> <tp:taxon-name-part taxon-name-part-type="species" reg="zhujiangensis">zhujiangensis</tp:taxon-name-part></tp:taxon-name><comment>Ren, 1989a: 467, fig. 2 (1–14).</comment></tp:nomenclature-citation><tp:nomenclature-citation><tp:taxon-name>
                      <tp:taxon-name-part taxon-name-part-type="genus" reg="Amphibalanus">Amphibalanus</tp:taxon-name-part> <tp:taxon-name-part taxon-name-part-type="species" reg="zhujiangensis">zhujiangensis</tp:taxon-name-part></tp:taxon-name><comment>: Pitombo 2004: 274; <xref ref-type="bibr" rid="B60">Puspasari et al. 2002</xref>: 235, figs 1A–G, 2A–H; <xref ref-type="bibr" rid="B42">Liu and Ren 2007</xref>: 501; <xref ref-type="bibr" rid="B10">Chan et al. 2009a</xref>: 238, fig. 204.</comment></tp:nomenclature-citation></tp:nomenclature-citation-list></tp:nomenclature><tp:treatment-sec sec-type="material" id="SECID0EB4FK"><title>Material examined.</title><p><bold><italic>Ambon Island</italic></bold>: 10 specimens, <named-content xmlns:xlink="http://www.w3.org/1999/xlink" content-type="dwc:institutional_code" xlink:type="simple">MZB</named-content> Cru Cir 016, Galala, <named-content xmlns:xlink="http://www.w3.org/1999/xlink" content-type="dwc:verbatimCoordinates" xlink:type="simple"><named-content content-type="geo-json" specific-use="{&#34;type&#34;:&#34;Point&#34;,&#34;coordinates&#34;:[128.181278,-3.689500]}" id="NCID0EU4FK" xlink:type="simple">3°41'22.2"S, 128°10'52.6"E</named-content></named-content>, coll. P. Pitriana &amp; D. Tala, 6 Sep 2016; 3 specimens, <named-content xmlns:xlink="http://www.w3.org/1999/xlink" content-type="dwc:institutional_code" xlink:type="simple">MZB</named-content> Cru Cir 017, Laha, <named-content xmlns:xlink="http://www.w3.org/1999/xlink" content-type="dwc:verbatimCoordinates" xlink:type="simple"><named-content content-type="geo-json" specific-use="{&#34;type&#34;:&#34;Point&#34;,&#34;coordinates&#34;:[128.084028,-3.722917]}" id="NCID0EB5FK" xlink:type="simple">3°43'22.5"S, 128°05'02.5"E</named-content></named-content>, coll. P. Pitriana &amp; D. Tala, 5 Sep 2016; 6 specimens, <named-content xmlns:xlink="http://www.w3.org/1999/xlink" content-type="dwc:institutional_code" xlink:type="simple">MZB</named-content> Cru Cir 018, Talake, <named-content xmlns:xlink="http://www.w3.org/1999/xlink" content-type="dwc:verbatimCoordinates" xlink:type="simple"><named-content content-type="geo-json" specific-use="{&#34;type&#34;:&#34;Point&#34;,&#34;coordinates&#34;:[128.172000,-3.699833]}" id="NCID0EO5FK" xlink:type="simple">3°41'59.4"S, 128°10'19.2"E</named-content></named-content>, coll. P. Pitriana &amp; D. Tala, 5 Sep 2016. <bold><italic>Saparua Island</italic></bold>: 10 specimens, <named-content xmlns:xlink="http://www.w3.org/1999/xlink" content-type="dwc:institutional_code" xlink:type="simple">MZB</named-content> Cru Cir 019, Desa Pia, <named-content xmlns:xlink="http://www.w3.org/1999/xlink" content-type="dwc:verbatimCoordinates" xlink:type="simple"><named-content content-type="geo-json" specific-use="{&#34;type&#34;:&#34;Point&#34;,&#34;coordinates&#34;:[128.615278,-3.505667]}" id="NCID0E55FK" xlink:type="simple">3°30'20.4"S, 128°36'55.0"E</named-content></named-content>, coll. P. Pitriana &amp; D. Tala, 21 Sep 2016; 7 specimens, <named-content xmlns:xlink="http://www.w3.org/1999/xlink" content-type="dwc:institutional_code" xlink:type="simple">MZB</named-content> Cru Cir 020, Negeri Mahu, <named-content xmlns:xlink="http://www.w3.org/1999/xlink" content-type="dwc:verbatimCoordinates" xlink:type="simple"><named-content content-type="geo-json" specific-use="{&#34;type&#34;:&#34;Point&#34;,&#34;coordinates&#34;:[128.686778,-3.531361]}" id="NCID0EL6FK" xlink:type="simple">3°31'52.9"S, 128°41'12.4"E</named-content></named-content>, coll. P. Pitriana &amp; D. Tala, 11 Apr 2016; 1 specimen, <named-content xmlns:xlink="http://www.w3.org/1999/xlink" content-type="dwc:institutional_code" xlink:type="simple">MZB</named-content> Cru Cir 021, Desa Mahu, <named-content xmlns:xlink="http://www.w3.org/1999/xlink" content-type="dwc:verbatimCoordinates" xlink:type="simple"><named-content content-type="geo-json" specific-use="{&#34;type&#34;:&#34;Point&#34;,&#34;coordinates&#34;:[128.688139,-3.538778]}" id="NCID0EY6FK" xlink:type="simple">3°32'19.6"S, 128°41'17.3"E</named-content></named-content>, coll. P. Pitriana &amp; D. Tala, 11 Apr 2016. <bold><italic>Seram Island</italic></bold>: 5 specimens, <named-content xmlns:xlink="http://www.w3.org/1999/xlink" content-type="dwc:institutional_code" xlink:type="simple">MZB</named-content> Cru Cir 022, Desa Kasie, <named-content xmlns:xlink="http://www.w3.org/1999/xlink" content-type="dwc:verbatimCoordinates" xlink:type="simple"><named-content content-type="geo-json" specific-use="{&#34;type&#34;:&#34;Point&#34;,&#34;coordinates&#34;:[128.548361,-2.851528]}" id="NCID0EIAGK" xlink:type="simple">2°51'05.5"S, 128°32'54.1"E</named-content></named-content>, coll. P. Pitriana &amp; D. Tala, 20 Sep 2017; 3 specimens, <named-content xmlns:xlink="http://www.w3.org/1999/xlink" content-type="dwc:institutional_code" xlink:type="simple">MZB</named-content> Cru Cir 010, <tp:taxon-name><tp:taxon-name-part taxon-name-part-type="genus" reg="Lepas">Lepas</tp:taxon-name-part></tp:taxon-name> Pantai Kawa, <named-content xmlns:xlink="http://www.w3.org/1999/xlink" content-type="dwc:verbatimCoordinates" xlink:type="simple"><named-content content-type="geo-json" specific-use="{&#34;type&#34;:&#34;Point&#34;,&#34;coordinates&#34;:[128.092611,-2.959028]}" id="NCID0E2AGK" xlink:type="simple">2°57'32.5"S, 128°05'33.4"E</named-content></named-content>, coll. P. Pitriana &amp; D. Tala, 19 Sep 2017.</p></tp:treatment-sec><tp:treatment-sec sec-type="GenBank accession numbers" id="SECID0EABGK"><title>GenBank accession numbers.</title><p><abbrev xmlns:xlink="http://www.w3.org/1999/xlink" xlink:title="cytochrome oxidase subunit I" id="ABBRID0EGBGK" xlink:type="simple">COI</abbrev> gene (<ext-link xmlns:xlink="http://www.w3.org/1999/xlink" ext-link-type="gen" xlink:href="MK995334" xlink:type="simple">MK995334</ext-link>, <ext-link xmlns:xlink="http://www.w3.org/1999/xlink" ext-link-type="gen" xlink:href="MK995336" xlink:type="simple">MK995336</ext-link>, <ext-link xmlns:xlink="http://www.w3.org/1999/xlink" ext-link-type="gen" xlink:href="MK995337" xlink:type="simple">MK995337</ext-link>, <ext-link xmlns:xlink="http://www.w3.org/1999/xlink" ext-link-type="gen" xlink:href="MK995339" xlink:type="simple">MK995339</ext-link>), <abbrev xmlns:xlink="http://www.w3.org/1999/xlink" xlink:title="18S ribosomal RNA" id="ABBRID0E5BGK" xlink:type="simple">18S</abbrev> (<ext-link xmlns:xlink="http://www.w3.org/1999/xlink" ext-link-type="gen" xlink:href="MK981347" xlink:type="simple">MK981347</ext-link>, <ext-link xmlns:xlink="http://www.w3.org/1999/xlink" ext-link-type="gen" xlink:href="MK981349" xlink:type="simple">MK981349</ext-link>, <ext-link xmlns:xlink="http://www.w3.org/1999/xlink" ext-link-type="gen" xlink:href="MK981350" xlink:type="simple">MK981350</ext-link>, <ext-link xmlns:xlink="http://www.w3.org/1999/xlink" ext-link-type="gen" xlink:href="MK981352" xlink:type="simple">MK981352</ext-link>).</p></tp:treatment-sec><tp:treatment-sec sec-type="diagnosis" id="SECID0EWCGK"><title>Diagnosis.</title><p>Primary parietal tubes without transverse septa; exterior of shell with longitudinal striations; scutum without adductor ridge, external surface scutum with row of pits; anterior margin of cirri III with conical denticles, erect hooks below posterior angles of distal articles of rami present; cirrus IV with erect hooks on posterodistal angles of articles.</p></tp:treatment-sec><tp:treatment-sec sec-type="description" id="SECID0E2CGK"><title>Description.</title><p>Shell six-plated, conic, purplish-white with longitudinal stripes of purple, not cross-hatched by transverse striations; parietes externally smooth, parietal tubes lacking transverse septa and subsidiary tubes; radii wide with slightly oblique summits; orifice rhomboidal, toothed (Fig. <xref ref-type="fig" rid="F24">24a–c</xref>); scutum trigonal, exterior of scutum with single row of pits extending down centre of valve, occluding margin toothed, inner surface smooth, adductor ridge lacking; tergum with carinal margin convex, spur furrow open, basal margin straight on both sides of spur (Fig. <xref ref-type="fig" rid="F24">24d, e</xref>); cirrus III without complex setae; cirri III–VI with erect hooks around posterior angle; first maxilla without notch, mandible with five teeth (Fig. <xref ref-type="fig" rid="F24">24h</xref>). Basal length 5.8–21.6 mm; basal width 4.8–19.2 mm; height 2.1–16.5 mm; orifice length 3.0–10.0 mm; orifice width 2.6–7.6 mm (measurements for eleven specimens are presented in Suppl. material <xref ref-type="supplementary-material" rid="S1">1</xref>: Table S23).</p><fig id="F24" position="float" orientation="portrait"><object-id xmlns:xlink="http://www.w3.org/1999/xlink" content-type="doi" xlink:type="simple">10.3897/zookeys.945.39044.figure24</object-id><object-id xmlns:xlink="http://www.w3.org/1999/xlink" content-type="arpha" xlink:type="simple">A3D5EABB-6C85-51D5-A0FD-4BC2874475D0</object-id><label>Figure 24.</label><caption><p><italic><tp:taxon-name><tp:taxon-name-part taxon-name-part-type="genus" reg="Amphibalanus">Amphibalanus</tp:taxon-name-part> <tp:taxon-name-part taxon-name-part-type="species" reg="zhujiangensis">zhujiangensis</tp:taxon-name-part></tp:taxon-name></italic> (Ren, 1989) (<named-content xmlns:xlink="http://www.w3.org/1999/xlink" content-type="dwc:institutional_code" xlink:type="simple">MZB</named-content> Cru Cir 018-5) <bold>a</bold> upper view <bold>b</bold> lower view <bold>c</bold> side view <bold>d</bold> external view of scutum and tergum <bold>e</bold> internal view of scutum and tergum <bold>f</bold> cirrus I <bold>g</bold> cirrus II <bold>h</bold> mandible <bold>i</bold> labrum <bold>j</bold> penis. Scale bars: 6 mm (<bold>a–c</bold>); 1 mm (<bold>d–g</bold>); 0.5 mm (<bold>h, i</bold>); 2 mm (<bold>j</bold>).</p></caption><graphic xmlns:xlink="http://www.w3.org/1999/xlink" xlink:href="zookeys-945-017-g024.jpg" position="float" orientation="portrait" xlink:type="simple" id="oo_428610.jpg"><uri content-type="original_file" xlink:type="simple">https://binary.pensoft.net/fig/428610</uri></graphic></fig></tp:treatment-sec><tp:treatment-sec sec-type="distribution" id="SECID0EKFGK"><title>Distribution.</title><p><italic><tp:taxon-name><tp:taxon-name-part taxon-name-part-type="genus" reg="Amphibalanus">Amphibalanus</tp:taxon-name-part> <tp:taxon-name-part taxon-name-part-type="species" reg="zhujiangensis">zhujiangensis</tp:taxon-name-part></tp:taxon-name></italic> was first recorded from the estuary of the Zhujiang River, South China Sea (<xref ref-type="bibr" rid="B60">Puspasari et al. 2002</xref>). Afterwards found on Okinawa Island, Japan and Taiwan (<xref ref-type="bibr" rid="B10">Chan et al. 2009a</xref>). In this study, <italic><tp:taxon-name><tp:taxon-name-part taxon-name-part-type="genus" reg="Amphibalanus">A.</tp:taxon-name-part> <tp:taxon-name-part taxon-name-part-type="species" reg="zhujiangensis">zhujiangensis</tp:taxon-name-part></tp:taxon-name></italic> was found on the islands of Ambon Island (at Galala, Laha, and Talake), Saparua Island (at Dusun Pia, Negeri Mahu, Desa Mahu), and Seram Island (at Desa Kasie, <tp:taxon-name><tp:taxon-name-part taxon-name-part-type="genus" reg="Lepas">Lepas</tp:taxon-name-part></tp:taxon-name> Pantai Kawa) on stone and capitulum of <italic><tp:taxon-name><tp:taxon-name-part taxon-name-part-type="genus" reg="Lepas">Lepas</tp:taxon-name-part> <tp:taxon-name-part taxon-name-part-type="species" reg="anserifera">anserifera</tp:taxon-name-part></tp:taxon-name></italic> (a map with the occurrence of <italic><tp:taxon-name><tp:taxon-name-part taxon-name-part-type="genus" reg="Amphibalanus">Amphibalanus</tp:taxon-name-part> <tp:taxon-name-part taxon-name-part-type="species" reg="zhujiangensis">zhujiangensis</tp:taxon-name-part></tp:taxon-name></italic> in the Moluccas is shown in Suppl. material <xref ref-type="supplementary-material" rid="S1">1</xref>: Fig. S8).</p></tp:treatment-sec><tp:treatment-sec sec-type="remarks" id="SECID0EOHGK"><title>Remarks.</title><p>The presence of a row of pits on the external surface of the scutum and the absence of an adductor ridge on the scutum are diagnostic for <italic><tp:taxon-name><tp:taxon-name-part taxon-name-part-type="genus" reg="Amphibalanus">A.</tp:taxon-name-part> <tp:taxon-name-part taxon-name-part-type="species" reg="zhujiangensis">zhujiangensis</tp:taxon-name-part></tp:taxon-name></italic>. The species can be distinguished from <italic><tp:taxon-name><tp:taxon-name-part taxon-name-part-type="genus" reg="Amphibalanus">A.</tp:taxon-name-part> <tp:taxon-name-part taxon-name-part-type="species" reg="variegatus">variegatus</tp:taxon-name-part></tp:taxon-name></italic> by characters of the shell, cirri III and cirri IV; on <italic><tp:taxon-name><tp:taxon-name-part taxon-name-part-type="genus" reg="Amphibalanus">A.</tp:taxon-name-part> <tp:taxon-name-part taxon-name-part-type="species" reg="reticulatus">reticulatus</tp:taxon-name-part></tp:taxon-name></italic> by characters of the shell and first maxilla. <italic><tp:taxon-name><tp:taxon-name-part taxon-name-part-type="genus" reg="Amphibalanus">Amphibalanus</tp:taxon-name-part> <tp:taxon-name-part taxon-name-part-type="species" reg="zhujiangensis">zhujiangensis</tp:taxon-name-part></tp:taxon-name></italic> is distinct from <italic><tp:taxon-name><tp:taxon-name-part taxon-name-part-type="genus" reg="Amphibalanus">A.</tp:taxon-name-part> <tp:taxon-name-part taxon-name-part-type="species" reg="thailandicus">thailandicus</tp:taxon-name-part></tp:taxon-name></italic> in lacking transverse septa in the longitudinal tubes and a notch on the first maxilla (<xref ref-type="bibr" rid="B60">Puspasari et al. 2002</xref>).</p></tp:treatment-sec><tp:treatment-sec><!--Section generated to contain objects referenced in tp:taxon-treatment.--><table-wrap id="T1" position="float" orientation="portrait"><label>Table 1.</label><caption><p>Annotated checklist tabulation of barnacle species from the Moluccas, Eastern Indonesia.</p></caption><table id="TID0EBXDI" rules="all"><tbody><tr><th rowspan="1" colspan="1">ORDER</th><th rowspan="1" colspan="1">Family</th><th rowspan="1" colspan="2">Genus / Species</th><th rowspan="2" colspan="1">Locality</th><th rowspan="2" colspan="1">Substrate</th><th rowspan="2" colspan="1">References</th></tr><tr><th rowspan="1" colspan="1">Suborder</th><th rowspan="1" colspan="1">Subfamily</th><th rowspan="1" colspan="1">No.</th><th rowspan="1" colspan="1">Name</th></tr><tr><td rowspan="3" colspan="1">
                  <tp:taxon-name>
                    <tp:taxon-name-part taxon-name-part-type="order">LEPADIFORMES</tp:taxon-name-part>
                  </tp:taxon-name>
                  <tp:taxon-name>
                    <tp:taxon-name-part taxon-name-part-type="suborder">Heteralepadomorpha</tp:taxon-name-part>
                  </tp:taxon-name>
                </td><td rowspan="3" colspan="1">
                  <tp:taxon-name>
                    <tp:taxon-name-part taxon-name-part-type="family">Heteralepadidae</tp:taxon-name-part>
                  </tp:taxon-name>
                </td><td rowspan="1" colspan="1">1</td><td rowspan="1" colspan="1"><italic><tp:taxon-name><tp:taxon-name-part taxon-name-part-type="genus" reg="Heteralepas">Heteralepas</tp:taxon-name-part> <tp:taxon-name-part taxon-name-part-type="species" reg="japonica">japonica</tp:taxon-name-part></tp:taxon-name></italic> (Aurivillius, 1892)</td><td rowspan="1" colspan="1">Lifamatola Sea and Halmahera Sea</td><td rowspan="1" colspan="1">Deep-water cable to mooring</td><td rowspan="1" colspan="1">This study</td></tr><tr><td rowspan="1" colspan="1">2</td><td rowspan="1" colspan="1"><italic><tp:taxon-name><tp:taxon-name-part taxon-name-part-type="genus" reg="Heteralepas">Heteralepas</tp:taxon-name-part> <tp:taxon-name-part taxon-name-part-type="species" reg="ovalis">ovalis</tp:taxon-name-part></tp:taxon-name></italic> (Hoek, 1907)</td><td rowspan="1" colspan="1">West from Kei Islands</td><td rowspan="1" colspan="1"/><td rowspan="1" colspan="1">
                  <xref ref-type="bibr" rid="B31">Hoek (1913)</xref>
                </td></tr><tr><td rowspan="1" colspan="1">3</td><td rowspan="1" colspan="1"><italic><tp:taxon-name><tp:taxon-name-part taxon-name-part-type="genus" reg="Heteralepas">Heteralepas</tp:taxon-name-part> <tp:taxon-name-part taxon-name-part-type="species" reg="tenuis">tenuis</tp:taxon-name-part></tp:taxon-name></italic> (Hoek, 1907)</td><td rowspan="1" colspan="1">South of Seram</td><td rowspan="1" colspan="1"/><td rowspan="1" colspan="1">
                  <xref ref-type="bibr" rid="B31">Hoek (1913)</xref>
                </td></tr><tr><td rowspan="11" colspan="1">
                  <tp:taxon-name>
                    <tp:taxon-name-part taxon-name-part-type="suborder">Lepadomorpha</tp:taxon-name-part>
                  </tp:taxon-name>
                </td><td rowspan="1" colspan="1">
                  <tp:taxon-name>
                    <tp:taxon-name-part taxon-name-part-type="family">Oxynaspididae</tp:taxon-name-part>
                  </tp:taxon-name>
                </td><td rowspan="1" colspan="1">4</td><td rowspan="1" colspan="1"><italic><tp:taxon-name><tp:taxon-name-part taxon-name-part-type="genus" reg="Oxynaspis">Oxynaspis</tp:taxon-name-part> <tp:taxon-name-part taxon-name-part-type="species" reg="connectens">connectens</tp:taxon-name-part></tp:taxon-name></italic> Broch, 1931</td><td rowspan="1" colspan="1">Kei Islands</td><td rowspan="1" colspan="1"/><td rowspan="1" colspan="1">
                  <xref ref-type="bibr" rid="B36">Jones and Hosie (2016)</xref>
                </td></tr><tr><td rowspan="6" colspan="1">
                  <tp:taxon-name>
                    <tp:taxon-name-part taxon-name-part-type="family">Poecilasmatidae</tp:taxon-name-part>
                  </tp:taxon-name>
                </td><td rowspan="1" colspan="1">5</td><td rowspan="1" colspan="1"><italic><tp:taxon-name><tp:taxon-name-part taxon-name-part-type="genus" reg="Glyptelasma">Glyptelasma</tp:taxon-name-part> <tp:taxon-name-part taxon-name-part-type="species" reg="carinatum">carinatum</tp:taxon-name-part></tp:taxon-name></italic> (Hoek, 1883)</td><td rowspan="1" colspan="1">Seram Sea</td><td rowspan="1" colspan="1"/><td rowspan="1" colspan="1">
                  <xref ref-type="bibr" rid="B31">Hoek (1913)</xref>
                </td></tr><tr><td rowspan="1" colspan="1">6</td><td rowspan="1" colspan="1"><italic><tp:taxon-name><tp:taxon-name-part taxon-name-part-type="genus" reg="Megalasma">Megalasma</tp:taxon-name-part> <tp:taxon-name-part taxon-name-part-type="species" reg="striatum">striatum</tp:taxon-name-part></tp:taxon-name></italic> (Hoek, 1883)</td><td rowspan="1" colspan="1">East of Kei Islands</td><td rowspan="1" colspan="1"/><td rowspan="1" colspan="1">
                  <xref ref-type="bibr" rid="B31">Hoek (1913)</xref>
                </td></tr><tr><td rowspan="1" colspan="1">7</td><td rowspan="1" colspan="1"><italic><tp:taxon-name><tp:taxon-name-part taxon-name-part-type="genus" reg="Octolasmis">Octolasmis</tp:taxon-name-part> <tp:taxon-name-part taxon-name-part-type="species" reg="orthogonia">orthogonia</tp:taxon-name-part></tp:taxon-name></italic> Darwin, 1852</td><td rowspan="1" colspan="1">Tual anchorage</td><td rowspan="1" colspan="1"/><td rowspan="1" colspan="1">
                  <xref ref-type="bibr" rid="B31">Hoek (1913)</xref>
                </td></tr><tr><td rowspan="1" colspan="1">8</td><td rowspan="1" colspan="1"><italic><tp:taxon-name><tp:taxon-name-part taxon-name-part-type="genus" reg="Octolasmis">Octolasmis</tp:taxon-name-part> <tp:taxon-name-part taxon-name-part-type="species" reg="weberi">weberi</tp:taxon-name-part></tp:taxon-name></italic> (Hoek, 1907)</td><td rowspan="1" colspan="1">Kei Islands, Banda Sea</td><td rowspan="1" colspan="1"/><td rowspan="1" colspan="1"><xref ref-type="bibr" rid="B31">Hoek (1913)</xref>, <xref ref-type="bibr" rid="B36">Jones and Hosie (2016)</xref></td></tr><tr><td rowspan="1" colspan="1">9</td><td rowspan="1" colspan="1"><italic><tp:taxon-name><tp:taxon-name-part taxon-name-part-type="genus" reg="Poecilasma">Poecilasma</tp:taxon-name-part> <tp:taxon-name-part taxon-name-part-type="species" reg="kaempferi">kaempferi</tp:taxon-name-part></tp:taxon-name></italic> Darwin, 1852</td><td rowspan="1" colspan="1">Banda Sea</td><td rowspan="1" colspan="1"/><td rowspan="1" colspan="1">
                  <xref ref-type="bibr" rid="B36">Jones and Hosie (2016)</xref>
                </td></tr><tr><td rowspan="1" colspan="1">10</td><td rowspan="1" colspan="1"><italic><tp:taxon-name><tp:taxon-name-part taxon-name-part-type="genus" reg="Temnaspis">Temnaspis</tp:taxon-name-part> <tp:taxon-name-part taxon-name-part-type="species" reg="fissum">fissum</tp:taxon-name-part></tp:taxon-name></italic> (Darwin, 1852)</td><td rowspan="1" colspan="1">Ternate anchorage</td><td rowspan="1" colspan="1"/><td rowspan="1" colspan="1">
                  <xref ref-type="bibr" rid="B31">Hoek (1913)</xref>
                </td></tr><tr><td rowspan="4" colspan="1">
                  <tp:taxon-name>
                    <tp:taxon-name-part taxon-name-part-type="family">Lepadidae</tp:taxon-name-part>
                  </tp:taxon-name>
                </td><td rowspan="1" colspan="1">11</td><td rowspan="1" colspan="1"><italic><tp:taxon-name><tp:taxon-name-part taxon-name-part-type="genus" reg="Conchoderma">Conchoderma</tp:taxon-name-part> <tp:taxon-name-part taxon-name-part-type="species" reg="virgatum">virgatum</tp:taxon-name-part></tp:taxon-name></italic> Spengler, 1789</td><td rowspan="1" colspan="1">Banda Sea</td><td rowspan="1" colspan="1"/><td rowspan="1" colspan="1">
                  <xref ref-type="bibr" rid="B34">Jones et al. (2001)</xref>
                </td></tr><tr><td rowspan="1" colspan="1">12</td><td rowspan="1" colspan="1"><italic><tp:taxon-name><tp:taxon-name-part taxon-name-part-type="genus" reg="Dosima">Dosima</tp:taxon-name-part> <tp:taxon-name-part taxon-name-part-type="species" reg="fascicularis">fascicularis</tp:taxon-name-part></tp:taxon-name></italic> (Ellis &amp; Solander, 1786)</td><td rowspan="1" colspan="1">Ambon</td><td rowspan="1" colspan="1">Floating in water at the beach</td><td rowspan="1" colspan="1">This study</td></tr><tr><td rowspan="1" colspan="1">13</td><td rowspan="1" colspan="1"><italic><tp:taxon-name><tp:taxon-name-part taxon-name-part-type="genus" reg="Lepas">Lepas</tp:taxon-name-part> <tp:taxon-name-part taxon-name-part-type="species" reg="anserifera">anserifera</tp:taxon-name-part></tp:taxon-name></italic> Linnaeus, 1767</td><td rowspan="1" colspan="1">Ambon, Saparua, Seram, Pombo</td><td rowspan="1" colspan="1">Mangrove, stone ship chart and ship wall, port pole, shell of <italic><tp:taxon-name><tp:taxon-name-part taxon-name-part-type="genus" reg="Megabalanus">Megabalanus</tp:taxon-name-part> <tp:taxon-name-part taxon-name-part-type="species" reg="zebra">zebra</tp:taxon-name-part></tp:taxon-name></italic></td><td rowspan="1" colspan="1">This study</td></tr><tr><td rowspan="1" colspan="1">14</td><td rowspan="1" colspan="1"><italic><tp:taxon-name><tp:taxon-name-part taxon-name-part-type="genus" reg="Lepas">Lepas</tp:taxon-name-part> <tp:taxon-name-part taxon-name-part-type="species" reg="pectinata">pectinata</tp:taxon-name-part></tp:taxon-name></italic> Spengler, 1793</td><td rowspan="1" colspan="1">Banda Sea</td><td rowspan="1" colspan="1"/><td rowspan="1" colspan="1">
                  <xref ref-type="bibr" rid="B36">Jones and Hosie (2016)</xref>
                </td></tr><tr><td rowspan="13" colspan="1">
                  <tp:taxon-name>
                    <tp:taxon-name-part taxon-name-part-type="order">SCALPELLIFORMES</tp:taxon-name-part>
                  </tp:taxon-name>
                </td><td rowspan="2" colspan="1">
                  <tp:taxon-name>
                    <tp:taxon-name-part taxon-name-part-type="family">Calanticidae</tp:taxon-name-part>
                  </tp:taxon-name>
                </td><td rowspan="1" colspan="1">15</td><td rowspan="1" colspan="1"><italic><tp:taxon-name><tp:taxon-name-part taxon-name-part-type="genus" reg="Calantica">Calantica</tp:taxon-name-part> <tp:taxon-name-part taxon-name-part-type="species" reg="pollicipedoides">pollicipedoides</tp:taxon-name-part></tp:taxon-name></italic> (Hoek, 1907)</td><td rowspan="1" colspan="1">East of Kei Islands</td><td rowspan="1" colspan="1"/><td rowspan="1" colspan="1">
                  <xref ref-type="bibr" rid="B31">Hoek (1913)</xref>
                </td></tr><tr><td rowspan="1" colspan="1">16</td><td rowspan="1" colspan="1"><italic><tp:taxon-name><tp:taxon-name-part taxon-name-part-type="genus" reg="Euscalpellum">Euscalpellum</tp:taxon-name-part> <tp:taxon-name-part taxon-name-part-type="species" reg="rostratum">rostratum</tp:taxon-name-part></tp:taxon-name></italic> (Darwin, 1852)</td><td rowspan="1" colspan="1">Kei Islands</td><td rowspan="1" colspan="1"/><td rowspan="1" colspan="1">
                  <xref ref-type="bibr" rid="B36">Jones and Hosie (2016)</xref>
                </td></tr><tr><td rowspan="1" colspan="1">
                  <tp:taxon-name>
                    <tp:taxon-name-part taxon-name-part-type="family">Pollicipedidae</tp:taxon-name-part>
                  </tp:taxon-name>
                </td><td rowspan="1" colspan="1">17</td><td rowspan="1" colspan="1"><italic><tp:taxon-name><tp:taxon-name-part taxon-name-part-type="genus" reg="Capitulum">Capitulum</tp:taxon-name-part> <tp:taxon-name-part taxon-name-part-type="species" reg="mitella">mitella</tp:taxon-name-part></tp:taxon-name></italic> (Linnaeus, 1758)</td><td rowspan="1" colspan="1">Ambon, Saparua</td><td rowspan="1" colspan="1">Rocks, stone, wall of fortress, port pole and concrete wall</td><td rowspan="1" colspan="1">Rumphius (1705), this study</td></tr><tr><td rowspan="1" colspan="1">
                  <tp:taxon-name>
                    <tp:taxon-name-part taxon-name-part-type="family">Scalpellidae</tp:taxon-name-part>
                  </tp:taxon-name>
                </td><td rowspan="2" colspan="1">18</td><td rowspan="2" colspan="1"><italic><tp:taxon-name><tp:taxon-name-part taxon-name-part-type="genus" reg="Compressoscalpel">Compressoscalpel</tp:taxon-name-part>-lum inflatum</tp:taxon-name></italic> (Hoek, 1907)</td><td rowspan="2" colspan="1">West of Aru Island</td><td rowspan="2" colspan="1"/><td rowspan="2" colspan="1">
                  <xref ref-type="bibr" rid="B31">Hoek (1913)</xref>
                </td></tr><tr><td rowspan="3" colspan="1">
                  <tp:taxon-name>
                    <tp:taxon-name-part taxon-name-part-type="subfamily">Scalpellinae</tp:taxon-name-part>
                  </tp:taxon-name>
                </td></tr><tr><td rowspan="1" colspan="1">19</td><td rowspan="1" colspan="1"><italic><tp:taxon-name><tp:taxon-name-part taxon-name-part-type="genus" reg="Scalpellum">Scalpellum</tp:taxon-name-part> <tp:taxon-name-part taxon-name-part-type="species" reg="fissum">fissum</tp:taxon-name-part></tp:taxon-name></italic> Hoek, 1913</td><td rowspan="1" colspan="1">West of Halmahera</td><td rowspan="1" colspan="1"/><td rowspan="1" colspan="1">
                  <xref ref-type="bibr" rid="B31">Hoek (1913)</xref>
                </td></tr><tr><td rowspan="1" colspan="1">20</td><td rowspan="1" colspan="1"><italic><tp:taxon-name><tp:taxon-name-part taxon-name-part-type="genus" reg="Scalpellum">Scalpellum</tp:taxon-name-part> <tp:taxon-name-part taxon-name-part-type="species" reg="stearnsi">stearnsi</tp:taxon-name-part></tp:taxon-name></italic> Pilsbry, 1890</td><td rowspan="1" colspan="1">Near Kei Islands</td><td rowspan="1" colspan="1"/><td rowspan="1" colspan="1">
                  <xref ref-type="bibr" rid="B31">Hoek (1913)</xref>
                </td></tr><tr><td rowspan="6" colspan="1">
                  <tp:taxon-name>
                    <tp:taxon-name-part taxon-name-part-type="subfamily">Arcoscalpellinae</tp:taxon-name-part>
                  </tp:taxon-name>
                </td><td rowspan="1" colspan="1">21</td><td rowspan="1" colspan="1"><italic><tp:taxon-name><tp:taxon-name-part taxon-name-part-type="genus" reg="Amigdoscalpellum">Amigdoscalpellum</tp:taxon-name-part> <tp:taxon-name-part taxon-name-part-type="species" reg="vitreum">vitreum</tp:taxon-name-part></tp:taxon-name></italic> (Hoek, 1883)</td><td rowspan="1" colspan="1">South of Seram, South of Ambon</td><td rowspan="1" colspan="1"/><td rowspan="1" colspan="1">
                  <xref ref-type="bibr" rid="B31">Hoek (1913)</xref>
                </td></tr><tr><td rowspan="1" colspan="1">22</td><td rowspan="1" colspan="1"><italic><tp:taxon-name><tp:taxon-name-part taxon-name-part-type="genus" reg="Anguloscalpellum">Anguloscalpellum</tp:taxon-name-part> <tp:taxon-name-part taxon-name-part-type="species" reg="pedunculatum">pedunculatum</tp:taxon-name-part></tp:taxon-name></italic> (Hoek, 1883)</td><td rowspan="1" colspan="1">Kei Islands</td><td rowspan="1" colspan="1"/><td rowspan="1" colspan="1">
                  <xref ref-type="bibr" rid="B31">Hoek (1913)</xref>
                </td></tr><tr><td rowspan="1" colspan="1">23</td><td rowspan="1" colspan="1"><italic><tp:taxon-name><tp:taxon-name-part taxon-name-part-type="genus" reg="Arcoscalpellum">Arcoscalpellum</tp:taxon-name-part> <tp:taxon-name-part taxon-name-part-type="species" reg="cilliatum">cilliatum</tp:taxon-name-part></tp:taxon-name></italic> (Hoek, 1907)</td><td rowspan="1" colspan="1">South of Ambon</td><td rowspan="1" colspan="1"/><td rowspan="1" colspan="1">
                  <xref ref-type="bibr" rid="B31">Hoek (1913)</xref>
                </td></tr><tr><td rowspan="1" colspan="1">24</td><td rowspan="1" colspan="1"><italic><tp:taxon-name><tp:taxon-name-part taxon-name-part-type="genus" reg="Arcoscalpellum">Arcoscalpellum</tp:taxon-name-part> <tp:taxon-name-part taxon-name-part-type="species" reg="discolor">discolor</tp:taxon-name-part></tp:taxon-name></italic> (Hoek, 1907)</td><td rowspan="1" colspan="1">Banda Sea</td><td rowspan="1" colspan="1"/><td rowspan="1" colspan="1">
                  <xref ref-type="bibr" rid="B31">Hoek (1913)</xref>
                </td></tr><tr><td rowspan="1" colspan="1">25</td><td rowspan="1" colspan="1"><italic><tp:taxon-name><tp:taxon-name-part taxon-name-part-type="genus" reg="Arcoscalpellum">Arcoscalpellum</tp:taxon-name-part> <tp:taxon-name-part taxon-name-part-type="species" reg="sculptum">sculptum</tp:taxon-name-part></tp:taxon-name></italic> (Hoek, 1907)</td><td rowspan="1" colspan="1">Banda Sea</td><td rowspan="1" colspan="1"/><td rowspan="1" colspan="1">
                  <xref ref-type="bibr" rid="B31">Hoek (1913)</xref>
                </td></tr><tr><td rowspan="1" colspan="1">26</td><td rowspan="1" colspan="1"><italic><tp:taxon-name><tp:taxon-name-part taxon-name-part-type="genus" reg="Arcoscalpellum">Arcoscalpellum</tp:taxon-name-part> <tp:taxon-name-part taxon-name-part-type="species" reg="sociabile">sociabile</tp:taxon-name-part></tp:taxon-name></italic> (Annandale, 1905)</td><td rowspan="1" colspan="1">Banda Sea</td><td rowspan="1" colspan="1"/><td rowspan="1" colspan="1">
                  <xref ref-type="bibr" rid="B34">Jones et al. (2001)</xref>
                </td></tr><tr><td rowspan="12" colspan="1">
                  <tp:taxon-name>
                    <tp:taxon-name-part taxon-name-part-type="order">SCALPELLIFORMES</tp:taxon-name-part>
                  </tp:taxon-name>
                </td><td rowspan="10" colspan="1">
                  <tp:taxon-name>
                    <tp:taxon-name-part taxon-name-part-type="subfamily">Arcoscalpellinae</tp:taxon-name-part>
                  </tp:taxon-name>
                </td><td rowspan="1" colspan="1">27</td><td rowspan="1" colspan="1"><italic><tp:taxon-name><tp:taxon-name-part taxon-name-part-type="genus" reg="Planoscalpellum">Planoscalpellum</tp:taxon-name-part> <tp:taxon-name-part taxon-name-part-type="species" reg="hexagonum">hexagonum</tp:taxon-name-part></tp:taxon-name></italic> (Hoek, 1907)</td><td rowspan="1" colspan="1">Banda Sea</td><td rowspan="1" colspan="1"/><td rowspan="1" colspan="1">
                  <xref ref-type="bibr" rid="B31">Hoek (1913)</xref>
                </td></tr><tr><td rowspan="1" colspan="1">28</td><td rowspan="1" colspan="1"><italic><tp:taxon-name><tp:taxon-name-part taxon-name-part-type="genus" reg="Teloscalpellum">Teloscalpellum</tp:taxon-name-part> <tp:taxon-name-part taxon-name-part-type="species" reg="imbricatum">imbricatum</tp:taxon-name-part></tp:taxon-name></italic> (Hoek, 1907)</td><td rowspan="1" colspan="1">Near Kei Islands</td><td rowspan="1" colspan="1"/><td rowspan="1" colspan="1">
                  <xref ref-type="bibr" rid="B31">Hoek (1913)</xref>
                </td></tr><tr><td rowspan="1" colspan="1">29</td><td rowspan="1" colspan="1"><italic><tp:taxon-name><tp:taxon-name-part taxon-name-part-type="genus" reg="Trianguloscalpellum">Trianguloscalpellum</tp:taxon-name-part> <tp:taxon-name-part taxon-name-part-type="species" reg="balanoides">balanoides</tp:taxon-name-part></tp:taxon-name></italic> (Hoek, 1883)</td><td rowspan="1" colspan="1">Banda Sea</td><td rowspan="1" colspan="1"/><td rowspan="1" colspan="1"><xref ref-type="bibr" rid="B31">Hoek (1913)</xref>, <xref ref-type="bibr" rid="B64">Shalaeva and Boxshall (2014)</xref></td></tr><tr><td rowspan="1" colspan="1">30</td><td rowspan="1" colspan="1"><italic><tp:taxon-name><tp:taxon-name-part taxon-name-part-type="genus" reg="Trianguloscalpellum">Trianguloscalpellum</tp:taxon-name-part> <tp:taxon-name-part taxon-name-part-type="species" reg="diota">diota</tp:taxon-name-part></tp:taxon-name></italic> (Hoek, 1907)</td><td rowspan="1" colspan="1">Near Kei Islands</td><td rowspan="1" colspan="1"/><td rowspan="1" colspan="1">
                  <xref ref-type="bibr" rid="B31">Hoek (1913)</xref>
                </td></tr><tr><td rowspan="1" colspan="1">31</td><td rowspan="1" colspan="1"><italic><tp:taxon-name><tp:taxon-name-part taxon-name-part-type="genus" reg="Trianguloscalpellum">Trianguloscalpellum</tp:taxon-name-part> <tp:taxon-name-part taxon-name-part-type="species" reg="hamulus">hamulus</tp:taxon-name-part></tp:taxon-name></italic> (Hoek, 1907)</td><td rowspan="1" colspan="1">Kei Islands</td><td rowspan="1" colspan="1"/><td rowspan="1" colspan="1">
                  <xref ref-type="bibr" rid="B31">Hoek (1913)</xref>
                </td></tr><tr><td rowspan="1" colspan="1">32</td><td rowspan="1" colspan="1"><italic><tp:taxon-name><tp:taxon-name-part taxon-name-part-type="genus" reg="Trianguloscalpellum">Trianguloscalpellum</tp:taxon-name-part> <tp:taxon-name-part taxon-name-part-type="species" reg="hirsutum">hirsutum</tp:taxon-name-part></tp:taxon-name></italic> (Hoek, 1883)</td><td rowspan="1" colspan="1">Moluccan Sea</td><td rowspan="1" colspan="1"/><td rowspan="1" colspan="1"><xref ref-type="bibr" rid="B31">Hoek (1913)</xref>, <xref ref-type="bibr" rid="B64">Shalaeva and Boxshall (2014)</xref></td></tr><tr><td rowspan="1" colspan="1">33</td><td rowspan="1" colspan="1"><italic><tp:taxon-name><tp:taxon-name-part taxon-name-part-type="genus" reg="Trianguloscalpellum">Trianguloscalpellum</tp:taxon-name-part> <tp:taxon-name-part taxon-name-part-type="species" reg="indicum">indicum</tp:taxon-name-part></tp:taxon-name></italic> (Hoek, 1883)</td><td rowspan="1" colspan="1">Banda Sea</td><td rowspan="1" colspan="1"/><td rowspan="1" colspan="1"><xref ref-type="bibr" rid="B31">Hoek (1913)</xref>, <xref ref-type="bibr" rid="B64">Shalaeva and Boxshall (2014)</xref></td></tr><tr><td rowspan="1" colspan="1">34</td><td rowspan="1" colspan="1"><italic><tp:taxon-name><tp:taxon-name-part taxon-name-part-type="genus" reg="Trianguloscalpellum">Trianguloscalpellum</tp:taxon-name-part> <tp:taxon-name-part taxon-name-part-type="species" reg="moluccanum">moluccanum</tp:taxon-name-part></tp:taxon-name></italic> (Hoek, 1883)</td><td rowspan="1" colspan="1">Banda Sea; West of Aru Island</td><td rowspan="1" colspan="1"/><td rowspan="1" colspan="1"><xref ref-type="bibr" rid="B31">Hoek (1913)</xref>, <xref ref-type="bibr" rid="B64">Shalaeva and Boxshall (2014)</xref></td></tr><tr><td rowspan="1" colspan="1">35</td><td rowspan="1" colspan="1"><italic><tp:taxon-name><tp:taxon-name-part taxon-name-part-type="genus" reg="Trianguloscalpellum">Trianguloscalpellum</tp:taxon-name-part> <tp:taxon-name-part taxon-name-part-type="species" reg="sessile">sessile</tp:taxon-name-part></tp:taxon-name></italic> (Hoek, 1907)</td><td rowspan="1" colspan="1">Seram Sea</td><td rowspan="1" colspan="1"/><td rowspan="1" colspan="1">
                  <xref ref-type="bibr" rid="B31">Hoek (1913)</xref>
                </td></tr><tr><td rowspan="1" colspan="1">36</td><td rowspan="1" colspan="1"><italic><tp:taxon-name><tp:taxon-name-part taxon-name-part-type="genus" reg="Verum">Verum</tp:taxon-name-part> <tp:taxon-name-part taxon-name-part-type="species" reg="candidum">candidum</tp:taxon-name-part></tp:taxon-name></italic> (Hoek, 1907)</td><td rowspan="1" colspan="1">Near Kei Islands</td><td rowspan="1" colspan="1"/><td rowspan="1" colspan="1"><xref ref-type="bibr" rid="B31">Hoek (1913)</xref>, <xref ref-type="bibr" rid="B36">Jones and Hosie (2016)</xref></td></tr><tr><td rowspan="2" colspan="1">
                  <tp:taxon-name>
                    <tp:taxon-name-part taxon-name-part-type="subfamily">Meroscalpellinae</tp:taxon-name-part>
                  </tp:taxon-name>
                </td><td rowspan="1" colspan="1">37</td><td rowspan="1" colspan="1"><italic><tp:taxon-name><tp:taxon-name-part taxon-name-part-type="genus" reg="Annandaleum">Annandaleum</tp:taxon-name-part> <tp:taxon-name-part taxon-name-part-type="species" reg="japonicum">japonicum</tp:taxon-name-part></tp:taxon-name></italic> (Hoek, 1883)</td><td rowspan="1" colspan="1">Aru Island</td><td rowspan="1" colspan="1"/><td rowspan="1" colspan="1">
                  <xref ref-type="bibr" rid="B31">Hoek (1913)</xref>
                </td></tr><tr><td rowspan="1" colspan="1">38</td><td rowspan="1" colspan="1"><italic><tp:taxon-name><tp:taxon-name-part taxon-name-part-type="genus" reg="Annandaleum">Annandaleum</tp:taxon-name-part> <tp:taxon-name-part taxon-name-part-type="species" reg="laccadivicum">laccadivicum</tp:taxon-name-part></tp:taxon-name></italic> (Annandale, 1906)</td><td rowspan="1" colspan="1">Kei Islands</td><td rowspan="1" colspan="1"/><td rowspan="1" colspan="1">
                  <xref ref-type="bibr" rid="B31">Hoek (1913)</xref>
                </td></tr><tr><td rowspan="8" colspan="1">
                  <tp:taxon-name>
                    <tp:taxon-name-part taxon-name-part-type="order">SESSILIA</tp:taxon-name-part>
                  </tp:taxon-name>
                  <tp:taxon-name>
                    <tp:taxon-name-part taxon-name-part-type="suborder">Verrucomorpha</tp:taxon-name-part>
                  </tp:taxon-name>
                </td><td rowspan="8" colspan="1">
                  <tp:taxon-name>
                    <tp:taxon-name-part taxon-name-part-type="family">Verrucidae</tp:taxon-name-part>
                  </tp:taxon-name>
                </td><td rowspan="1" colspan="1">39</td><td rowspan="1" colspan="1"><italic><tp:taxon-name><tp:taxon-name-part taxon-name-part-type="genus" reg="Altiverruca">Altiverruca</tp:taxon-name-part> <tp:taxon-name-part taxon-name-part-type="species" reg="navicula">navicula</tp:taxon-name-part></tp:taxon-name></italic> (Hoek, 1913)</td><td rowspan="1" colspan="1">Between Seram and New Guinea, Kei Islands, Tanimbar Island</td><td rowspan="1" colspan="1"/><td rowspan="1" colspan="1"><xref ref-type="bibr" rid="B31">Hoek (1913)</xref>, <xref ref-type="bibr" rid="B6">Buckeridge (1994)</xref></td></tr><tr><td rowspan="1" colspan="1">40</td><td rowspan="1" colspan="1"><italic><tp:taxon-name><tp:taxon-name-part taxon-name-part-type="genus" reg="Brochiverruca">Brochiverruca</tp:taxon-name-part> <tp:taxon-name-part taxon-name-part-type="species" reg="dens">dens</tp:taxon-name-part></tp:taxon-name></italic> (Broch, 1932)</td><td rowspan="1" colspan="1">Tanimbar Island</td><td rowspan="1" colspan="1"/><td rowspan="1" colspan="1">
                  <xref ref-type="bibr" rid="B6">Buckeridge (1994)</xref>
                </td></tr><tr><td rowspan="1" colspan="1">41</td><td rowspan="1" colspan="1"><italic><tp:taxon-name><tp:taxon-name-part taxon-name-part-type="genus" reg="Cristallinaverruca">Cristallinaverruca</tp:taxon-name-part> <tp:taxon-name-part taxon-name-part-type="species" reg="cristallina">cristallina</tp:taxon-name-part></tp:taxon-name></italic> (Gruvel, 1907)</td><td rowspan="1" colspan="1">Banda Sea</td><td rowspan="1" colspan="1"/><td rowspan="1" colspan="1">
                  <xref ref-type="bibr" rid="B36">Jones and Hosie (2016)</xref>
                </td></tr><tr><td rowspan="1" colspan="1">42</td><td rowspan="1" colspan="1"><italic><tp:taxon-name><tp:taxon-name-part taxon-name-part-type="genus" reg="Metaverruca">Metaverruca</tp:taxon-name-part> <tp:taxon-name-part taxon-name-part-type="species" reg="recta">recta</tp:taxon-name-part></tp:taxon-name></italic> (Aurivillius, 1898)</td><td rowspan="1" colspan="1">Kei Islands</td><td rowspan="1" colspan="1"/><td rowspan="1" colspan="1">
                  <xref ref-type="bibr" rid="B31">Hoek (1913)</xref>
                </td></tr><tr><td rowspan="1" colspan="1">43</td><td rowspan="1" colspan="1"><italic><tp:taxon-name><tp:taxon-name-part taxon-name-part-type="genus" reg="Newmaniverruca">Newmaniverruca</tp:taxon-name-part> <tp:taxon-name-part taxon-name-part-type="species" reg="albatrossiana">albatrossiana</tp:taxon-name-part></tp:taxon-name></italic> (Pilsbry, 1912)</td><td rowspan="1" colspan="1">East of Kei Islands, Tanimbar Island</td><td rowspan="1" colspan="1"/><td rowspan="1" colspan="1"><xref ref-type="bibr" rid="B31">Hoek (1913)</xref>, <xref ref-type="bibr" rid="B6">Buckeridge (1994)</xref></td></tr><tr><td rowspan="1" colspan="1">44</td><td rowspan="1" colspan="1"><italic><tp:taxon-name><tp:taxon-name-part taxon-name-part-type="genus" reg="Rostratoverruca">Rostratoverruca</tp:taxon-name-part> <tp:taxon-name-part taxon-name-part-type="species" reg="intexta">intexta</tp:taxon-name-part></tp:taxon-name></italic> (Pilsbry, 1912)</td><td rowspan="1" colspan="1">Kei Islands, Tanimbar Island</td><td rowspan="1" colspan="1"/><td rowspan="1" colspan="1"><xref ref-type="bibr" rid="B31">Hoek (1913)</xref>, <xref ref-type="bibr" rid="B6">Buckeridge (1994)</xref></td></tr><tr><td rowspan="1" colspan="1">45</td><td rowspan="1" colspan="1"><italic><tp:taxon-name><tp:taxon-name-part taxon-name-part-type="genus" reg="Rostratoverruca">Rostratoverruca</tp:taxon-name-part> <tp:taxon-name-part taxon-name-part-type="species" reg="kruegeri">kruegeri</tp:taxon-name-part></tp:taxon-name></italic> (Broch, 1922)</td><td rowspan="1" colspan="1">Kei Islands, Tanimbar Island</td><td rowspan="1" colspan="1"/><td rowspan="1" colspan="1"><xref ref-type="bibr" rid="B34">Jones et al. (2001)</xref>, <xref ref-type="bibr" rid="B6">Buckeridge (1994)</xref></td></tr><tr><td rowspan="1" colspan="1">46</td><td rowspan="1" colspan="1"><italic><tp:taxon-name><tp:taxon-name-part taxon-name-part-type="genus" reg="Verruca">Verruca</tp:taxon-name-part> <tp:taxon-name-part taxon-name-part-type="species" reg="capsula">capsula</tp:taxon-name-part></tp:taxon-name></italic> Hoek, 1913</td><td rowspan="1" colspan="1">Between Seram and New Guinea</td><td rowspan="1" colspan="1"/><td rowspan="1" colspan="1">
                  <xref ref-type="bibr" rid="B31">Hoek (1913)</xref>
                </td></tr><tr><td rowspan="4" colspan="1">
                  <tp:taxon-name>
                    <tp:taxon-name-part taxon-name-part-type="suborder">Balanomorpha</tp:taxon-name-part>
                  </tp:taxon-name>
                </td><td rowspan="1" colspan="1">
                  <tp:taxon-name>
                    <tp:taxon-name-part taxon-name-part-type="family">Pachylasmatidae</tp:taxon-name-part>
                  </tp:taxon-name>
                </td><td rowspan="2" colspan="1">47</td><td rowspan="2" colspan="1"><italic><tp:taxon-name><tp:taxon-name-part taxon-name-part-type="genus" reg="Hexelasma">Hexelasma</tp:taxon-name-part> <tp:taxon-name-part taxon-name-part-type="species" reg="arafurae">arafurae</tp:taxon-name-part></tp:taxon-name></italic> Hoek, 1913</td><td rowspan="2" colspan="1">Kei Islands,Arafura Sea</td><td rowspan="2" colspan="1"/><td rowspan="2" colspan="1"><xref ref-type="bibr" rid="B31">Hoek (1913)</xref>, <xref ref-type="bibr" rid="B36">Jones and Hosie (2016)</xref></td></tr><tr><td rowspan="2" colspan="1">
                  <tp:taxon-name>
                    <tp:taxon-name-part taxon-name-part-type="subfamily">Hexelasmatinae</tp:taxon-name-part>
                  </tp:taxon-name>
                </td></tr><tr><td rowspan="1" colspan="1">48</td><td rowspan="1" colspan="1"><italic><tp:taxon-name><tp:taxon-name-part taxon-name-part-type="genus" reg="Hexelasma">Hexelasma</tp:taxon-name-part> <tp:taxon-name-part taxon-name-part-type="species" reg="velutinum">velutinum</tp:taxon-name-part></tp:taxon-name></italic> Hoek, 1913</td><td rowspan="1" colspan="1">Kei Islands</td><td rowspan="1" colspan="1"/><td rowspan="1" colspan="1">
                  <xref ref-type="bibr" rid="B34">Jones et al. (2001)</xref>
                </td></tr><tr><td rowspan="1" colspan="1">
                  <tp:taxon-name>
                    <tp:taxon-name-part taxon-name-part-type="subfamily">Pachylasmatinae</tp:taxon-name-part>
                  </tp:taxon-name>
                </td><td rowspan="1" colspan="1">49</td><td rowspan="1" colspan="1"><italic><tp:taxon-name><tp:taxon-name-part taxon-name-part-type="genus" reg="Pachylasma">Pachylasma</tp:taxon-name-part> <tp:taxon-name-part taxon-name-part-type="species" reg="integrirostrum">integrirostrum</tp:taxon-name-part></tp:taxon-name></italic> Broch, 1931</td><td rowspan="1" colspan="1">Ambon</td><td rowspan="1" colspan="1"/><td rowspan="1" colspan="1">
                  <xref ref-type="bibr" rid="B34">Jones et al. (2001)</xref>
                </td></tr><tr><td rowspan="23" colspan="1">
                  <tp:taxon-name>
                    <tp:taxon-name-part taxon-name-part-type="suborder">Balanomorpha</tp:taxon-name-part>
                  </tp:taxon-name>
                </td><td rowspan="1" colspan="1">
                  <tp:taxon-name>
                    <tp:taxon-name-part taxon-name-part-type="subfamily">Pachylasmatinae</tp:taxon-name-part>
                  </tp:taxon-name>
                </td><td rowspan="1" colspan="1">50</td><td rowspan="1" colspan="1"><italic><tp:taxon-name><tp:taxon-name-part taxon-name-part-type="genus" reg="Pseudoctomeris">Pseudoctomeris</tp:taxon-name-part> <tp:taxon-name-part taxon-name-part-type="species" reg="sulcata">sulcata</tp:taxon-name-part></tp:taxon-name></italic> (Nilsson-Cantell, 1932)</td><td rowspan="1" colspan="1">Ambon</td><td rowspan="1" colspan="1">Rocks, shell of <italic><tp:taxon-name><tp:taxon-name-part taxon-name-part-type="genus" reg="Tetraclita">Tetraclita</tp:taxon-name-part> <tp:taxon-name-part taxon-name-part-type="species" reg="squamosa">squamosa</tp:taxon-name-part></tp:taxon-name></italic></td><td rowspan="1" colspan="1">This study</td></tr><tr><td rowspan="1" colspan="1">
                  <tp:taxon-name>
                    <tp:taxon-name-part taxon-name-part-type="family">Chthamalidae</tp:taxon-name-part>
                  </tp:taxon-name>
                </td><td rowspan="2" colspan="1">51</td><td rowspan="2" colspan="1"><italic><tp:taxon-name><tp:taxon-name-part taxon-name-part-type="genus" reg="Hexechamaesipho">Hexechamaesipho</tp:taxon-name-part> <tp:taxon-name-part taxon-name-part-type="species" reg="pilsbryi">pilsbryi</tp:taxon-name-part></tp:taxon-name></italic> (Hiro, 1936)</td><td rowspan="2" colspan="1">Ambon</td><td rowspan="2" colspan="1">Rocks</td><td rowspan="2" colspan="1">This study</td></tr><tr><td rowspan="2" colspan="1">
                  <tp:taxon-name>
                    <tp:taxon-name-part taxon-name-part-type="subfamily">Notochthamalinae</tp:taxon-name-part>
                  </tp:taxon-name>
                </td></tr><tr><td rowspan="1" colspan="1">52</td><td rowspan="1" colspan="1"><italic><tp:taxon-name><tp:taxon-name-part taxon-name-part-type="genus" reg="Nesochthamalus">Nesochthamalus</tp:taxon-name-part> <tp:taxon-name-part taxon-name-part-type="species" reg="intertextus">intertextus</tp:taxon-name-part></tp:taxon-name></italic> (Darwin, 1854)</td><td rowspan="1" colspan="1">Ambon</td><td rowspan="1" colspan="1">Stone</td><td rowspan="1" colspan="1">This study</td></tr><tr><td rowspan="3" colspan="1">
                  <tp:taxon-name>
                    <tp:taxon-name-part taxon-name-part-type="subfamily">Euraphiinae</tp:taxon-name-part>
                  </tp:taxon-name>
                </td><td rowspan="1" colspan="1">53</td><td rowspan="1" colspan="1"><italic><tp:taxon-name><tp:taxon-name-part taxon-name-part-type="genus" reg="Europhia">Europhia</tp:taxon-name-part> <tp:taxon-name-part taxon-name-part-type="species" reg="hembeli">hembeli</tp:taxon-name-part></tp:taxon-name></italic> Conrad, 1837</td><td rowspan="1" colspan="1">Ambon</td><td rowspan="1" colspan="1">Rocks</td><td rowspan="1" colspan="1">This study</td></tr><tr><td rowspan="1" colspan="1">54</td><td rowspan="1" colspan="1"><italic><tp:taxon-name><tp:taxon-name-part taxon-name-part-type="genus" reg="Microeuraphia">Microeuraphia</tp:taxon-name-part> <tp:taxon-name-part taxon-name-part-type="species" reg="withersi">withersi</tp:taxon-name-part></tp:taxon-name></italic> (Pilsbry, 1916)</td><td rowspan="1" colspan="1">Kei Islands</td><td rowspan="1" colspan="1"/><td rowspan="1" colspan="1">
                  <xref ref-type="bibr" rid="B36">Jones and Hosie (2016)</xref>
                </td></tr><tr><td rowspan="1" colspan="1">55</td><td rowspan="1" colspan="1"><italic><tp:taxon-name><tp:taxon-name-part taxon-name-part-type="genus" reg="Microeuraphia">Microeuraphia</tp:taxon-name-part></tp:taxon-name></italic> sp.</td><td rowspan="1" colspan="1">Seram Island</td><td rowspan="1" colspan="1">Stone, concrete wall at port</td><td rowspan="1" colspan="1">This study</td></tr><tr><td rowspan="2" colspan="1">
                  <tp:taxon-name>
                    <tp:taxon-name-part taxon-name-part-type="subfamily">Chthamalinae</tp:taxon-name-part>
                  </tp:taxon-name>
                </td><td rowspan="1" colspan="1">56</td><td rowspan="1" colspan="1"><italic><tp:taxon-name><tp:taxon-name-part taxon-name-part-type="genus" reg="Chthamalus">Chthamalus</tp:taxon-name-part> <tp:taxon-name-part taxon-name-part-type="species" reg="malayensis">malayensis</tp:taxon-name-part></tp:taxon-name></italic> Pilsbry, 1916</td><td rowspan="1" colspan="1">Arafura Sea</td><td rowspan="1" colspan="1"/><td rowspan="1" colspan="1">
                  <xref ref-type="bibr" rid="B34">Jones et al. (2001)</xref>
                </td></tr><tr><td rowspan="1" colspan="1">57</td><td rowspan="1" colspan="1"><italic><tp:taxon-name><tp:taxon-name-part taxon-name-part-type="genus" reg="Chthamalus">Chthamalus</tp:taxon-name-part> <tp:taxon-name-part taxon-name-part-type="species" reg="moro">moro</tp:taxon-name-part></tp:taxon-name></italic> Pilsbry, 1916</td><td rowspan="1" colspan="1">Ambon, Saparua, Seram, Pombo</td><td rowspan="1" colspan="1">Mangrove, stone, port pole, mollusc shell, shells of <italic><tp:taxon-name><tp:taxon-name-part taxon-name-part-type="genus" reg="Tetraclita">Tetraclita</tp:taxon-name-part> <tp:taxon-name-part taxon-name-part-type="species" reg="squamosa">squamosa</tp:taxon-name-part></tp:taxon-name></italic>, <italic><tp:taxon-name><tp:taxon-name-part taxon-name-part-type="genus" reg="Tesseropora">Tesseropora</tp:taxon-name-part> <tp:taxon-name-part taxon-name-part-type="species" reg="rosea">rosea</tp:taxon-name-part></tp:taxon-name></italic>, and <italic><tp:taxon-name><tp:taxon-name-part taxon-name-part-type="genus" reg="Capitulum">Capitulum</tp:taxon-name-part> <tp:taxon-name-part taxon-name-part-type="species" reg="mitella">mitella</tp:taxon-name-part></tp:taxon-name></italic></td><td rowspan="1" colspan="1">This study</td></tr><tr><td rowspan="1" colspan="1">
                  <tp:taxon-name>
                    <tp:taxon-name-part taxon-name-part-type="family">Tetraclitidae</tp:taxon-name-part>
                  </tp:taxon-name>
                </td><td rowspan="1" colspan="1">58</td><td rowspan="1" colspan="1"><tp:taxon-name><tp:taxon-name-part taxon-name-part-type="genus" reg="Tetraclitella">Tetraclitella</tp:taxon-name-part> (<tp:taxon-name-part taxon-name-part-type="subgenus" reg="Eotetraclitella">Eotetraclitella</tp:taxon-name-part>) <tp:taxon-name-part taxon-name-part-type="species" reg="costata">costata</tp:taxon-name-part></tp:taxon-name> (Darwin, 1854)</td><td rowspan="1" colspan="1">Banda</td><td rowspan="1" colspan="1"/><td rowspan="1" colspan="1">
                  <xref ref-type="bibr" rid="B31">Hoek (1913)</xref>
                </td></tr><tr><td rowspan="2" colspan="1">
                  <tp:taxon-name>
                    <tp:taxon-name-part taxon-name-part-type="subfamily">Tetraclitellinae</tp:taxon-name-part>
                  </tp:taxon-name>
                </td><td rowspan="1" colspan="1">59</td><td rowspan="1" colspan="1"><italic><tp:taxon-name><tp:taxon-name-part taxon-name-part-type="genus" reg="Tetraclitella">Tetraclitella</tp:taxon-name-part> <tp:taxon-name-part taxon-name-part-type="species" reg="divisa">divisa</tp:taxon-name-part></tp:taxon-name></italic> (Nilsson-Cantell, 1921)</td><td rowspan="1" colspan="1">Ambon</td><td rowspan="1" colspan="1">Concrete wall at port</td><td rowspan="1" colspan="1">This study</td></tr><tr><td rowspan="1" colspan="1">60</td><td rowspan="1" colspan="1"><italic><tp:taxon-name><tp:taxon-name-part taxon-name-part-type="genus" reg="Tetraclitella">Tetraclitella</tp:taxon-name-part> <tp:taxon-name-part taxon-name-part-type="species" reg="karandei">karandei</tp:taxon-name-part></tp:taxon-name></italic> Ross, 1971</td><td rowspan="1" colspan="1">Ambon</td><td rowspan="1" colspan="1">Stone, shells of <italic><tp:taxon-name><tp:taxon-name-part taxon-name-part-type="genus" reg="Capitulum">Capitulum</tp:taxon-name-part> <tp:taxon-name-part taxon-name-part-type="species" reg="mitella">mitella</tp:taxon-name-part></tp:taxon-name></italic> and <italic><tp:taxon-name><tp:taxon-name-part taxon-name-part-type="genus" reg="Euraphia">Euraphia</tp:taxon-name-part> <tp:taxon-name-part taxon-name-part-type="species" reg="hembeli">hembeli</tp:taxon-name-part></tp:taxon-name></italic></td><td rowspan="1" colspan="1">This study</td></tr><tr><td rowspan="3" colspan="1">
                  <tp:taxon-name>
                    <tp:taxon-name-part taxon-name-part-type="subfamily">Tetraclitinae</tp:taxon-name-part>
                  </tp:taxon-name>
                </td><td rowspan="1" colspan="1">61</td><td rowspan="1" colspan="1"><italic><tp:taxon-name><tp:taxon-name-part taxon-name-part-type="genus" reg="Tesseropora">Tesseropora</tp:taxon-name-part> <tp:taxon-name-part taxon-name-part-type="species" reg="rosea">rosea</tp:taxon-name-part></tp:taxon-name></italic> (Krauss, 1848)</td><td rowspan="1" colspan="1">Ambon, Saparua</td><td rowspan="1" colspan="1">Stone, mollusc shell</td><td rowspan="1" colspan="1">This study</td></tr><tr><td rowspan="1" colspan="1">62</td><td rowspan="1" colspan="1"><italic><tp:taxon-name><tp:taxon-name-part taxon-name-part-type="genus" reg="Tetraclita">Tetraclita</tp:taxon-name-part> <tp:taxon-name-part taxon-name-part-type="species" reg="kuroshioensis">kuroshioensis</tp:taxon-name-part></tp:taxon-name></italic> Chan, Tsang &amp; Chu, 2007</td><td rowspan="1" colspan="1">Ambon, Saparua</td><td rowspan="1" colspan="1">Rocks, concrete wall at port</td><td rowspan="1" colspan="1">This study</td></tr><tr><td rowspan="1" colspan="1">63</td><td rowspan="1" colspan="1"><italic><tp:taxon-name><tp:taxon-name-part taxon-name-part-type="genus" reg="Tetraclita">Tetraclita</tp:taxon-name-part> <tp:taxon-name-part taxon-name-part-type="species" reg="squamosa">squamosa</tp:taxon-name-part></tp:taxon-name></italic> (Bruguière, 1789)</td><td rowspan="1" colspan="1">Ambon, Saparua</td><td rowspan="1" colspan="1">Stone, rocks, concrete bridge and wall at port, shipyard.</td><td rowspan="1" colspan="1">This study</td></tr><tr><td rowspan="3" colspan="1">
                  <tp:taxon-name>
                    <tp:taxon-name-part taxon-name-part-type="subfamily">Newmanellinae</tp:taxon-name-part>
                  </tp:taxon-name>
                </td><td rowspan="1" colspan="1">64</td><td rowspan="1" colspan="1"><italic><tp:taxon-name><tp:taxon-name-part taxon-name-part-type="genus" reg="Yamaguchiella">Yamaguchiella</tp:taxon-name-part> <tp:taxon-name-part taxon-name-part-type="species" reg="coerulescens">coerulescens</tp:taxon-name-part></tp:taxon-name></italic> (Spengler, 1790)</td><td rowspan="1" colspan="1">Banda, Kei Islands, Ambon, Saparua</td><td rowspan="1" colspan="1">Stone</td><td rowspan="1" colspan="1"><xref ref-type="bibr" rid="B31">Hoek (1913)</xref>, <xref ref-type="bibr" rid="B36">Jones and Hosie (2016)</xref>, This study</td></tr><tr><td rowspan="1" colspan="1">65</td><td rowspan="1" colspan="1"><italic><tp:taxon-name><tp:taxon-name-part taxon-name-part-type="genus" reg="Neonrosella">Neonrosella</tp:taxon-name-part> <tp:taxon-name-part taxon-name-part-type="species" reg="vitiata">vitiata</tp:taxon-name-part></tp:taxon-name></italic> (Darwin, 1854)</td><td rowspan="1" colspan="1">Ambon, Banda Neira, Saparua</td><td rowspan="1" colspan="1">Port pole, reef, stone</td><td rowspan="1" colspan="1">This study</td></tr><tr><td rowspan="1" colspan="1">66</td><td rowspan="1" colspan="1"><italic><tp:taxon-name><tp:taxon-name-part taxon-name-part-type="genus" reg="Newmanella">Newmanella</tp:taxon-name-part> <tp:taxon-name-part taxon-name-part-type="species" reg="spinosus">spinosus</tp:taxon-name-part></tp:taxon-name></italic> Chan &amp; Cheang, 2016</td><td rowspan="1" colspan="1">Ambon</td><td rowspan="1" colspan="1">Stone, reef surface</td><td rowspan="1" colspan="1">This study</td></tr><tr><td rowspan="1" colspan="1">
                  <tp:taxon-name>
                    <tp:taxon-name-part taxon-name-part-type="family">Archaeobalanidae</tp:taxon-name-part>
                  </tp:taxon-name>
                </td><td rowspan="1" colspan="1">67</td><td rowspan="1" colspan="1"><italic><tp:taxon-name><tp:taxon-name-part taxon-name-part-type="genus" reg="Armatobalanus">Armatobalanus</tp:taxon-name-part> <tp:taxon-name-part taxon-name-part-type="species" reg="allium">allium</tp:taxon-name-part></tp:taxon-name></italic> (Darwin, 1854)</td><td rowspan="1" colspan="1">Banda Sea</td><td rowspan="1" colspan="1"/><td rowspan="1" colspan="1">
                  <xref ref-type="bibr" rid="B36">Jones and Hosie (2016)</xref>
                </td></tr><tr><td rowspan="4" colspan="1">
                  <tp:taxon-name>
                    <tp:taxon-name-part taxon-name-part-type="subfamily">Archaeobalaninae</tp:taxon-name-part>
                  </tp:taxon-name>
                </td><td rowspan="1" colspan="1">68</td><td rowspan="1" colspan="1"><italic><tp:taxon-name><tp:taxon-name-part taxon-name-part-type="genus" reg="Armatobalanus">Armatobalanus</tp:taxon-name-part> <tp:taxon-name-part taxon-name-part-type="species" reg="cepa">cepa</tp:taxon-name-part></tp:taxon-name></italic> (Darwin, 1854)</td><td rowspan="1" colspan="1">Aru Island</td><td rowspan="1" colspan="1"/><td rowspan="1" colspan="1">
                  <xref ref-type="bibr" rid="B36">Jones and Hosie (2016)</xref>
                </td></tr><tr><td rowspan="1" colspan="1">69</td><td rowspan="1" colspan="1"><italic><tp:taxon-name><tp:taxon-name-part taxon-name-part-type="genus" reg="Armatobalanus">Armatobalanus</tp:taxon-name-part> <tp:taxon-name-part taxon-name-part-type="species" reg="quadrivittatus">quadrivittatus</tp:taxon-name-part></tp:taxon-name></italic> (Darwin, 1854)</td><td rowspan="1" colspan="1">Banda Sea</td><td rowspan="1" colspan="1"/><td rowspan="1" colspan="1">
                  <xref ref-type="bibr" rid="B36">Jones and Hosie (2016)</xref>
                </td></tr><tr><td rowspan="1" colspan="1">70</td><td rowspan="1" colspan="1"><italic><tp:taxon-name><tp:taxon-name-part taxon-name-part-type="genus" reg="Conopea">Conopea</tp:taxon-name-part> <tp:taxon-name-part taxon-name-part-type="species" reg="dentifer">dentifer</tp:taxon-name-part></tp:taxon-name></italic> (Broch, 1922)</td><td rowspan="1" colspan="1">Kei Islands</td><td rowspan="1" colspan="1"/><td rowspan="1" colspan="1">
                  <xref ref-type="bibr" rid="B34">Jones et al. (2001)</xref>
                </td></tr><tr><td rowspan="1" colspan="1">71</td><td rowspan="1" colspan="1"><italic><tp:taxon-name><tp:taxon-name-part taxon-name-part-type="genus" reg="Conopea">Conopea</tp:taxon-name-part> <tp:taxon-name-part taxon-name-part-type="species" reg="navicula">navicula</tp:taxon-name-part></tp:taxon-name></italic> (Darwin, 1854)</td><td rowspan="1" colspan="1">Near Damar Island (South of Halmahera)</td><td rowspan="1" colspan="1"/><td rowspan="1" colspan="1">
                  <xref ref-type="bibr" rid="B31">Hoek (1913)</xref>
                </td></tr><tr><td rowspan="26" colspan="1">
                  <tp:taxon-name>
                    <tp:taxon-name-part taxon-name-part-type="suborder">Balanomorpha</tp:taxon-name-part>
                  </tp:taxon-name>
                </td><td rowspan="1" colspan="1">
                  <tp:taxon-name>
                    <tp:taxon-name-part taxon-name-part-type="family">Archaeobalanidae</tp:taxon-name-part>
                  </tp:taxon-name>
                </td><td rowspan="1" colspan="1">72</td><td rowspan="1" colspan="1"><italic><tp:taxon-name><tp:taxon-name-part taxon-name-part-type="genus" reg="Membranobalanus">Membranobalanus</tp:taxon-name-part> <tp:taxon-name-part taxon-name-part-type="species" reg="cuneiformis">cuneiformis</tp:taxon-name-part></tp:taxon-name></italic> (Hiro, 1936)</td><td rowspan="1" colspan="1">Arafura Sea</td><td rowspan="1" colspan="1"/><td rowspan="1" colspan="1">
                  <xref ref-type="bibr" rid="B36">Jones and Hosie (2016)</xref>
                </td></tr><tr><td rowspan="5" colspan="1">
                  <tp:taxon-name>
                    <tp:taxon-name-part taxon-name-part-type="subfamily">Archaeobalaninae</tp:taxon-name-part>
                  </tp:taxon-name>
                </td><td rowspan="1" colspan="1">73</td><td rowspan="1" colspan="1"><italic><tp:taxon-name><tp:taxon-name-part taxon-name-part-type="genus" reg="Solidobalanus">Solidobalanus</tp:taxon-name-part> <tp:taxon-name-part taxon-name-part-type="species" reg="auricoma">auricoma</tp:taxon-name-part></tp:taxon-name></italic> (Hoek, 1913)</td><td rowspan="1" colspan="1">Banda Sea, Ternate, Kei Islands</td><td rowspan="1" colspan="1"/><td rowspan="1" colspan="1"><xref ref-type="bibr" rid="B31">Hoek (1913)</xref>, <xref ref-type="bibr" rid="B34">Jones et al. (2001)</xref></td></tr><tr><td rowspan="1" colspan="1">74</td><td rowspan="1" colspan="1"><italic><tp:taxon-name><tp:taxon-name-part taxon-name-part-type="genus" reg="Solidobalanus">Solidobalanus</tp:taxon-name-part> <tp:taxon-name-part taxon-name-part-type="species" reg="socialis">socialis</tp:taxon-name-part></tp:taxon-name></italic> (Hoek, 1883)</td><td rowspan="1" colspan="1">Arafura Sea, Ternate, Kei Islands</td><td rowspan="1" colspan="1"/><td rowspan="1" colspan="1">
                  <xref ref-type="bibr" rid="B31">Hoek (1913)</xref>
                </td></tr><tr><td rowspan="1" colspan="1">75</td><td rowspan="1" colspan="1"><italic><tp:taxon-name><tp:taxon-name-part taxon-name-part-type="genus" reg="Striatobalanus">Striatobalanus</tp:taxon-name-part> <tp:taxon-name-part taxon-name-part-type="species" reg="amaryllis">amaryllis</tp:taxon-name-part></tp:taxon-name></italic> (Darwin, 1854)</td><td rowspan="1" colspan="1">Arafura Sea</td><td rowspan="1" colspan="1"/><td rowspan="1" colspan="1">
                  <xref ref-type="bibr" rid="B36">Jones and Hosie (2016)</xref>
                </td></tr><tr><td rowspan="1" colspan="1">76</td><td rowspan="1" colspan="1"><italic><tp:taxon-name><tp:taxon-name-part taxon-name-part-type="genus" reg="Striatobalanus">Striatobalanus</tp:taxon-name-part> <tp:taxon-name-part taxon-name-part-type="species" reg="kruegeri">kruegeri</tp:taxon-name-part></tp:taxon-name></italic> (Pilsbry, 1916)</td><td rowspan="1" colspan="1">Moluccas</td><td rowspan="1" colspan="1"/><td rowspan="1" colspan="1">
                  <xref ref-type="bibr" rid="B36">Jones and Hosie (2016)</xref>
                </td></tr><tr><td rowspan="1" colspan="1">77</td><td rowspan="1" colspan="1"><italic><tp:taxon-name><tp:taxon-name-part taxon-name-part-type="genus" reg="Striatobalanus">Striatobalanus</tp:taxon-name-part> <tp:taxon-name-part taxon-name-part-type="species" reg="tenuis">tenuis</tp:taxon-name-part></tp:taxon-name></italic> (Hoek, 1883)</td><td rowspan="1" colspan="1">Kei Islands, Arafura Sea</td><td rowspan="1" colspan="1"/><td rowspan="1" colspan="1"><xref ref-type="bibr" rid="B31">Hoek (1913)</xref>, <xref ref-type="bibr" rid="B36">Jones and Hosie (2016)</xref></td></tr><tr><td rowspan="2" colspan="1">
                  <tp:taxon-name>
                    <tp:taxon-name-part taxon-name-part-type="subfamily">Bryozobiinae</tp:taxon-name-part>
                  </tp:taxon-name>
                </td><td rowspan="1" colspan="1">78</td><td rowspan="1" colspan="1"><italic><tp:taxon-name><tp:taxon-name-part taxon-name-part-type="genus" reg="Multatria">Multatria</tp:taxon-name-part> <tp:taxon-name-part taxon-name-part-type="species" reg="terebratus">terebratus</tp:taxon-name-part></tp:taxon-name></italic> (Darwin, 1854)</td><td rowspan="1" colspan="1">Kei Islands</td><td rowspan="1" colspan="1"/><td rowspan="1" colspan="1"><xref ref-type="bibr" rid="B31">Hoek (1913)</xref>, <xref ref-type="bibr" rid="B36">Jones and Hosie (2016)</xref></td></tr><tr><td rowspan="1" colspan="1">79</td><td rowspan="1" colspan="1"><italic><tp:taxon-name><tp:taxon-name-part taxon-name-part-type="genus" reg="Eoatria">Eoatria</tp:taxon-name-part> <tp:taxon-name-part taxon-name-part-type="species" reg="quinquevittatus">quinquevittatus</tp:taxon-name-part></tp:taxon-name></italic> (Hoek, 1913)</td><td rowspan="1" colspan="1">Banda Sea, Ambon Island</td><td rowspan="1" colspan="1"/><td rowspan="1" colspan="1">
                  <xref ref-type="bibr" rid="B36">Jones and Hosie (2016)</xref>
                </td></tr><tr><td rowspan="1" colspan="1">
                  <tp:taxon-name>
                    <tp:taxon-name-part taxon-name-part-type="family">Pyrgomatidae</tp:taxon-name-part>
                  </tp:taxon-name>
                </td><td rowspan="1" colspan="1">80</td><td rowspan="1" colspan="1"><italic><tp:taxon-name><tp:taxon-name-part taxon-name-part-type="genus" reg="Cantellius">Cantellius</tp:taxon-name-part> <tp:taxon-name-part taxon-name-part-type="species" reg="euspinulosum">euspinulosum</tp:taxon-name-part></tp:taxon-name></italic> (Broch, 1931)</td><td rowspan="1" colspan="1">Ambon</td><td rowspan="1" colspan="1"/><td rowspan="1" colspan="1">
                  <xref ref-type="bibr" rid="B36">Jones and Hosie (2016)</xref>
                </td></tr><tr><td rowspan="6" colspan="1">
                  <tp:taxon-name>
                    <tp:taxon-name-part taxon-name-part-type="subfamily">Pyrgomatinae</tp:taxon-name-part>
                  </tp:taxon-name>
                </td><td rowspan="1" colspan="1">81</td><td rowspan="1" colspan="1"><italic><tp:taxon-name><tp:taxon-name-part taxon-name-part-type="genus" reg="Cantellius">Cantellius</tp:taxon-name-part> <tp:taxon-name-part taxon-name-part-type="species" reg="gregarious">gregarious</tp:taxon-name-part></tp:taxon-name></italic> (Sowerby, 1823)</td><td rowspan="1" colspan="1">Banda Sea</td><td rowspan="1" colspan="1"/><td rowspan="1" colspan="1">
                  <xref ref-type="bibr" rid="B34">Jones et al. (2001)</xref>
                </td></tr><tr><td rowspan="1" colspan="1">82</td><td rowspan="1" colspan="1"><italic><tp:taxon-name><tp:taxon-name-part taxon-name-part-type="genus" reg="Cantellius">Cantellius</tp:taxon-name-part> <tp:taxon-name-part taxon-name-part-type="species" reg="pallidus">pallidus</tp:taxon-name-part></tp:taxon-name></italic> (Broch, 1931)</td><td rowspan="1" colspan="1">Banda Sea</td><td rowspan="1" colspan="1"/><td rowspan="1" colspan="1">
                  <xref ref-type="bibr" rid="B34">Jones et al. (2001)</xref>
                </td></tr><tr><td rowspan="1" colspan="1">83</td><td rowspan="1" colspan="1"><italic><tp:taxon-name><tp:taxon-name-part taxon-name-part-type="genus" reg="Galkinius">Galkinius</tp:taxon-name-part> <tp:taxon-name-part taxon-name-part-type="species" reg="indica">indica</tp:taxon-name-part></tp:taxon-name></italic> (Annandale, 1924)</td><td rowspan="1" colspan="1">Kei Islands</td><td rowspan="1" colspan="1"/><td rowspan="1" colspan="1">
                  <xref ref-type="bibr" rid="B36">Jones and Hosie (2016)</xref>
                </td></tr><tr><td rowspan="1" colspan="1">84</td><td rowspan="1" colspan="1"><italic><tp:taxon-name><tp:taxon-name-part taxon-name-part-type="genus" reg="Hoekia">Hoekia</tp:taxon-name-part> <tp:taxon-name-part taxon-name-part-type="species" reg="fornix">fornix</tp:taxon-name-part></tp:taxon-name></italic> Ross &amp; Newman, 1995</td><td rowspan="1" colspan="1">Moluccas</td><td rowspan="1" colspan="1"/><td rowspan="1" colspan="1">
                  <xref ref-type="bibr" rid="B36">Jones and Hosie (2016)</xref>
                </td></tr><tr><td rowspan="1" colspan="1">85</td><td rowspan="1" colspan="1"><italic><tp:taxon-name><tp:taxon-name-part taxon-name-part-type="genus" reg="Nobia">Nobia</tp:taxon-name-part> <tp:taxon-name-part taxon-name-part-type="species" reg="grandis">grandis</tp:taxon-name-part></tp:taxon-name></italic> Sowerby, 1839</td><td rowspan="1" colspan="1">Kei Islands</td><td rowspan="1" colspan="1"/><td rowspan="1" colspan="1">
                  <xref ref-type="bibr" rid="B34">Jones et al. (2001)</xref>
                </td></tr><tr><td rowspan="1" colspan="1">86</td><td rowspan="1" colspan="1"><italic><tp:taxon-name><tp:taxon-name-part taxon-name-part-type="genus" reg="Pyrgoma">Pyrgoma</tp:taxon-name-part> <tp:taxon-name-part taxon-name-part-type="species" reg="kuri">kuri</tp:taxon-name-part></tp:taxon-name></italic> Hoek, 1913</td><td rowspan="1" colspan="1">Kei Islands</td><td rowspan="1" colspan="1"/><td rowspan="1" colspan="1">
                  <xref ref-type="bibr" rid="B31">Hoek (1913)</xref>
                </td></tr><tr><td rowspan="1" colspan="1">
                  <tp:taxon-name>
                    <tp:taxon-name-part taxon-name-part-type="family">Balanidae</tp:taxon-name-part>
                  </tp:taxon-name>
                </td><td rowspan="1" colspan="1">87</td><td rowspan="1" colspan="1"><italic><tp:taxon-name><tp:taxon-name-part taxon-name-part-type="genus" reg="Amphibalanus">Amphibalanus</tp:taxon-name-part> <tp:taxon-name-part taxon-name-part-type="species" reg="amphitrite">amphitrite</tp:taxon-name-part></tp:taxon-name></italic> (Darwin, 1854)</td><td rowspan="1" colspan="1">Ambon, Saparua</td><td rowspan="1" colspan="1">Stone, mollusc shell, capitulum of <italic><tp:taxon-name><tp:taxon-name-part taxon-name-part-type="genus" reg="Lepas">Lepas</tp:taxon-name-part> <tp:taxon-name-part taxon-name-part-type="species" reg="anserifera">anserifera</tp:taxon-name-part></tp:taxon-name></italic></td><td rowspan="1" colspan="1">This study</td></tr><tr><td rowspan="4" colspan="1">
                  <tp:taxon-name>
                    <tp:taxon-name-part taxon-name-part-type="subfamily">Amphibalaninae</tp:taxon-name-part>
                  </tp:taxon-name>
                </td><td rowspan="1" colspan="1">88</td><td rowspan="1" colspan="1"><italic><tp:taxon-name><tp:taxon-name-part taxon-name-part-type="genus" reg="Amphibalanus">Amphibalanus</tp:taxon-name-part> <tp:taxon-name-part taxon-name-part-type="species" reg="reticulatus">reticulatus</tp:taxon-name-part></tp:taxon-name></italic> (Utinomi, 1967)</td><td rowspan="1" colspan="1">Ambon</td><td rowspan="1" colspan="1">Stone, concrete wall at port</td><td rowspan="1" colspan="1">This study</td></tr><tr><td rowspan="1" colspan="1">89</td><td rowspan="1" colspan="1"><italic><tp:taxon-name><tp:taxon-name-part taxon-name-part-type="genus" reg="Amphibalanus">Amphibalanus</tp:taxon-name-part> <tp:taxon-name-part taxon-name-part-type="species" reg="variegatus">variegatus</tp:taxon-name-part></tp:taxon-name></italic> (Darwin, 1854)</td><td rowspan="1" colspan="1">Ambon, Saparua</td><td rowspan="1" colspan="1">Stone, plastic</td><td rowspan="1" colspan="1">This study</td></tr><tr><td rowspan="1" colspan="1">90</td><td rowspan="1" colspan="1"><italic><tp:taxon-name><tp:taxon-name-part taxon-name-part-type="genus" reg="Amphibalanus">Amphibalanus</tp:taxon-name-part> <tp:taxon-name-part taxon-name-part-type="species" reg="zhujiangensis">zhujiangensis</tp:taxon-name-part></tp:taxon-name></italic> (Ren, 1989)</td><td rowspan="1" colspan="1">Ambon, Saparua, Seram</td><td rowspan="1" colspan="1">Stone, capitulum of <italic><tp:taxon-name><tp:taxon-name-part taxon-name-part-type="genus" reg="Lepas">Lepas</tp:taxon-name-part> <tp:taxon-name-part taxon-name-part-type="species" reg="anserifera">anserifera</tp:taxon-name-part></tp:taxon-name></italic></td><td rowspan="1" colspan="1">This study</td></tr><tr><td rowspan="1" colspan="1">91</td><td rowspan="1" colspan="1"><italic><tp:taxon-name><tp:taxon-name-part taxon-name-part-type="genus" reg="Amphibalanus">Amphibalanus</tp:taxon-name-part></tp:taxon-name></italic> sp.</td><td rowspan="1" colspan="1">Ambon, Seram</td><td rowspan="1" colspan="1">Stone, concrete wall at port</td><td rowspan="1" colspan="1">This study</td></tr><tr><td rowspan="3" colspan="1">
                  <tp:taxon-name>
                    <tp:taxon-name-part taxon-name-part-type="subfamily">Balaninae</tp:taxon-name-part>
                  </tp:taxon-name>
                </td><td rowspan="1" colspan="1">92</td><td rowspan="1" colspan="1"><italic><tp:taxon-name><tp:taxon-name-part taxon-name-part-type="genus" reg="Balanus">Balanus</tp:taxon-name-part> <tp:taxon-name-part taxon-name-part-type="species" reg="arcuatus">arcuatus</tp:taxon-name-part></tp:taxon-name></italic> Hoek, 1913</td><td rowspan="1" colspan="1">Banda</td><td rowspan="1" colspan="1"/><td rowspan="1" colspan="1">
                  <xref ref-type="bibr" rid="B31">Hoek (1913)</xref>
                </td></tr><tr><td rowspan="1" colspan="1">93</td><td rowspan="1" colspan="1"><italic><tp:taxon-name><tp:taxon-name-part taxon-name-part-type="genus" reg="Balanus">Balanus</tp:taxon-name-part> <tp:taxon-name-part taxon-name-part-type="species" reg="hystrix">hystrix</tp:taxon-name-part></tp:taxon-name></italic> Hoek, 1913</td><td rowspan="1" colspan="1">Ambon</td><td rowspan="1" colspan="1"/><td rowspan="1" colspan="1">
                  <xref ref-type="bibr" rid="B31">Hoek (1913)</xref>
                </td></tr><tr><td rowspan="1" colspan="1">94</td><td rowspan="1" colspan="1"><italic><tp:taxon-name><tp:taxon-name-part taxon-name-part-type="genus" reg="Balanus">Balanus</tp:taxon-name-part> <tp:taxon-name-part taxon-name-part-type="species" reg="longirostrum">longirostrum</tp:taxon-name-part></tp:taxon-name></italic> Hoek, 1913</td><td rowspan="1" colspan="1">Bacan</td><td rowspan="1" colspan="1"/><td rowspan="1" colspan="1">
                  <xref ref-type="bibr" rid="B31">Hoek (1913)</xref>
                </td></tr><tr><td rowspan="3" colspan="1">
                  <tp:taxon-name>
                    <tp:taxon-name-part taxon-name-part-type="subfamily">Megabalaninae</tp:taxon-name-part>
                  </tp:taxon-name>
                </td><td rowspan="1" colspan="1">95</td><td rowspan="1" colspan="1"><italic><tp:taxon-name><tp:taxon-name-part taxon-name-part-type="genus" reg="Megabalanus">Megabalanus</tp:taxon-name-part> <tp:taxon-name-part taxon-name-part-type="species" reg="occator">occator</tp:taxon-name-part></tp:taxon-name></italic> (Darwin, 1854)</td><td rowspan="1" colspan="1">Near Obilatu Island</td><td rowspan="1" colspan="1">Coral</td><td rowspan="1" colspan="1">
                  <xref ref-type="bibr" rid="B38">Kolosváry (1950)</xref>
                </td></tr><tr><td rowspan="1" colspan="1">96</td><td rowspan="1" colspan="1"><italic><tp:taxon-name><tp:taxon-name-part taxon-name-part-type="genus" reg="Megabalanus">Megabalanus</tp:taxon-name-part> <tp:taxon-name-part taxon-name-part-type="species" reg="tintinnabulum">tintinnabulum</tp:taxon-name-part></tp:taxon-name></italic> (Linnaeus, 1758)</td><td rowspan="1" colspan="1">Ambon, Saparua</td><td rowspan="1" colspan="1">Conrete bridge at port, stone, reef surface</td><td rowspan="1" colspan="1">This study</td></tr><tr><td rowspan="1" colspan="1">97</td><td rowspan="1" colspan="1"><italic><tp:taxon-name><tp:taxon-name-part taxon-name-part-type="genus" reg="Megabalanus">Megabalanus</tp:taxon-name-part> <tp:taxon-name-part taxon-name-part-type="species" reg="zebra">zebra</tp:taxon-name-part></tp:taxon-name></italic> (Darwin, 1854)</td><td rowspan="1" colspan="1">Ambon</td><td rowspan="1" colspan="1">Stone, capitulum of <italic><tp:taxon-name><tp:taxon-name-part taxon-name-part-type="genus" reg="Lepas">Lepas</tp:taxon-name-part> <tp:taxon-name-part taxon-name-part-type="species" reg="anserifera">anserifera</tp:taxon-name-part></tp:taxon-name></italic></td><td rowspan="1" colspan="1">This study</td></tr></tbody></table></table-wrap><supplementary-material xmlns:xlink="http://www.w3.org/1999/xlink" id="S1" position="float" orientation="portrait" xlink:type="simple"><object-id content-type="doi" xlink:type="simple">10.3897/zookeys.945.39044.suppl1</object-id><object-id content-type="arpha" xlink:type="simple">A5609D4C-AEE3-557E-935F-27683042590A</object-id><label>Supplementary material 1</label><caption><p>Tables S1–S28, Figs S1–S13</p></caption><statement content-type="dataType"><label>Data type</label><p>species data</p></statement><statement content-type="notes"><label>Explanation note</label><p><bold>Fig. S1</bold> The occurrence of <italic><tp:taxon-name><tp:taxon-name-part taxon-name-part-type="genus" reg="Heteralepas">Heteralepas</tp:taxon-name-part> <tp:taxon-name-part taxon-name-part-type="species" reg="japonica">japonica</tp:taxon-name-part></tp:taxon-name></italic> in the Moluccas (red dots); <bold>Fig. S2</bold> The occurrence of <italic><tp:taxon-name><tp:taxon-name-part taxon-name-part-type="genus" reg="Amphibalanus">Amphibalanus</tp:taxon-name-part> <tp:taxon-name-part taxon-name-part-type="species" reg="reticulatus">reticulatus</tp:taxon-name-part></tp:taxon-name></italic>, <italic><tp:taxon-name><tp:taxon-name-part taxon-name-part-type="genus" reg="Dosima">Dosima</tp:taxon-name-part> <tp:taxon-name-part taxon-name-part-type="species" reg="fascicularis">fascicularis</tp:taxon-name-part></tp:taxon-name></italic>, <italic><tp:taxon-name><tp:taxon-name-part taxon-name-part-type="genus" reg="Euraphia">Euraphia</tp:taxon-name-part> <tp:taxon-name-part taxon-name-part-type="species" reg="hembeli">hembeli</tp:taxon-name-part></tp:taxon-name></italic>, <italic><tp:taxon-name><tp:taxon-name-part taxon-name-part-type="genus" reg="Hexechamaesipho">Hexechamaesipho</tp:taxon-name-part> <tp:taxon-name-part taxon-name-part-type="species" reg="pilsbryi">pilsbryi</tp:taxon-name-part></tp:taxon-name></italic>, <italic><tp:taxon-name><tp:taxon-name-part taxon-name-part-type="genus" reg="Megabalanus">Megabalanus</tp:taxon-name-part> <tp:taxon-name-part taxon-name-part-type="species" reg="zebra">zebra</tp:taxon-name-part></tp:taxon-name></italic>, <italic><tp:taxon-name><tp:taxon-name-part taxon-name-part-type="genus" reg="Nesochthamalus">Nesochthamalus</tp:taxon-name-part> <tp:taxon-name-part taxon-name-part-type="species" reg="intertextus">intertextus</tp:taxon-name-part></tp:taxon-name></italic>, <italic><tp:taxon-name><tp:taxon-name-part taxon-name-part-type="genus" reg="Newmanella">Newmanella</tp:taxon-name-part> <tp:taxon-name-part taxon-name-part-type="species" reg="spinosus">spinosus</tp:taxon-name-part></tp:taxon-name></italic>, <italic><tp:taxon-name><tp:taxon-name-part taxon-name-part-type="genus" reg="Pseudoctomeris">Pseudoctomeris</tp:taxon-name-part> <tp:taxon-name-part taxon-name-part-type="species" reg="sulcata">sulcata</tp:taxon-name-part></tp:taxon-name></italic>, <italic><tp:taxon-name><tp:taxon-name-part taxon-name-part-type="genus" reg="Tetraclitella">Tetraclitella</tp:taxon-name-part> <tp:taxon-name-part taxon-name-part-type="species" reg="divisa">divisa</tp:taxon-name-part></tp:taxon-name></italic> and <italic><tp:taxon-name><tp:taxon-name-part taxon-name-part-type="genus" reg="Tetraclitella">Tetraclitella</tp:taxon-name-part> <tp:taxon-name-part taxon-name-part-type="species" reg="karandei">karandei</tp:taxon-name-part></tp:taxon-name></italic> in the Moluccas (the red dot indicates that the species occurs on the coastline of the island); <bold>Fig. S3</bold> The occurrence of <italic><tp:taxon-name><tp:taxon-name-part taxon-name-part-type="genus" reg="Chthamalus">Chthamalus</tp:taxon-name-part> <tp:taxon-name-part taxon-name-part-type="species" reg="moro">moro</tp:taxon-name-part></tp:taxon-name></italic> and <italic><tp:taxon-name><tp:taxon-name-part taxon-name-part-type="genus" reg="Lepas">Lepas</tp:taxon-name-part> <tp:taxon-name-part taxon-name-part-type="species" reg="anserifera">anserifera</tp:taxon-name-part></tp:taxon-name></italic> in the Moluccas (the red dots indicate that the species occurs on the coastline of the islands); <bold>Fig. S4</bold> The occurrence of <italic><tp:taxon-name><tp:taxon-name-part taxon-name-part-type="genus" reg="Amphibalanus">Amphibalanus</tp:taxon-name-part> <tp:taxon-name-part taxon-name-part-type="species" reg="amphitrite">amphitrite</tp:taxon-name-part></tp:taxon-name></italic>, <italic><tp:taxon-name><tp:taxon-name-part taxon-name-part-type="genus" reg="Amphibalanus">Amphibalanus</tp:taxon-name-part> <tp:taxon-name-part taxon-name-part-type="species" reg="variegatus">variegatus</tp:taxon-name-part></tp:taxon-name></italic>, <italic><tp:taxon-name><tp:taxon-name-part taxon-name-part-type="genus" reg="Capitulum">Capitulum</tp:taxon-name-part> <tp:taxon-name-part taxon-name-part-type="species" reg="mitella">mitella</tp:taxon-name-part></tp:taxon-name></italic>, <italic><tp:taxon-name><tp:taxon-name-part taxon-name-part-type="genus" reg="Megabalanus">Megabalanus</tp:taxon-name-part> <tp:taxon-name-part taxon-name-part-type="species" reg="tintinnabulum">tintinnabulum</tp:taxon-name-part></tp:taxon-name></italic>, <italic><tp:taxon-name><tp:taxon-name-part taxon-name-part-type="genus" reg="Tesseropora">Tesseropora</tp:taxon-name-part> <tp:taxon-name-part taxon-name-part-type="species" reg="rosea">rosea</tp:taxon-name-part></tp:taxon-name></italic>, <italic><tp:taxon-name><tp:taxon-name-part taxon-name-part-type="genus" reg="Tetraclita">Tetraclita</tp:taxon-name-part> <tp:taxon-name-part taxon-name-part-type="species" reg="kuroshioensis">kuroshioensis</tp:taxon-name-part></tp:taxon-name></italic> and <italic><tp:taxon-name><tp:taxon-name-part taxon-name-part-type="genus" reg="Tetraclita">Tetraclita</tp:taxon-name-part> <tp:taxon-name-part taxon-name-part-type="species" reg="squamosa">squamosa</tp:taxon-name-part></tp:taxon-name></italic> in the Moluccas (the red dots indicate that the species occurs on the coastline of the islands); <bold>Fig. S5</bold> The occurrence of <italic><tp:taxon-name><tp:taxon-name-part taxon-name-part-type="genus" reg="Microeuraphia">Microeuraphia</tp:taxon-name-part></tp:taxon-name></italic> sp. in the Moluccas (the red dot indicates that the species occurs on the coastline of the island); <bold>Fig. S6</bold> The occurrence of <italic><tp:taxon-name><tp:taxon-name-part taxon-name-part-type="genus" reg="Yamaguchiella">Yamaguchiella</tp:taxon-name-part> <tp:taxon-name-part taxon-name-part-type="species" reg="coerulescens">coerulescens</tp:taxon-name-part></tp:taxon-name></italic> in the Moluccas (the red dots indicate that the species occurs on the coastline of the islands); <bold>Fig. S7</bold> The occurrence of <italic><tp:taxon-name><tp:taxon-name-part taxon-name-part-type="genus" reg="Neonrosella">Neonrosella</tp:taxon-name-part> <tp:taxon-name-part taxon-name-part-type="species" reg="vitiata">vitiata</tp:taxon-name-part></tp:taxon-name></italic> in the Moluccas (the red dots indicate that the species occurs on the coastline of the islands); <bold>Fig. S8</bold> The occurrence of <italic><tp:taxon-name><tp:taxon-name-part taxon-name-part-type="genus" reg="Amphibalanus">Amphibalanus</tp:taxon-name-part> <tp:taxon-name-part taxon-name-part-type="species" reg="zhujiangensis">zhujiangensis</tp:taxon-name-part></tp:taxon-name></italic> in the Moluccas (the red dots indicate that the species occurs on the coastline of the islands); <bold>Fig. S9</bold> The occurrence of <italic><tp:taxon-name><tp:taxon-name-part taxon-name-part-type="genus" reg="Amphibalanus">Amphibalanus</tp:taxon-name-part></tp:taxon-name></italic> sp. in the Moluccas (the red dots indicate that the species occurs on the coastline of the islands); <bold>Fig. S10</bold> Bayesian phylogeny of concatenated <abbrev xlink:title="cytochrome oxidase subunit I" id="ABBRID0ESVDM" xlink:type="simple">COI</abbrev> and <abbrev xlink:title="18S ribosomal RNA" id="ABBRID0EWVDM" xlink:type="simple">18S</abbrev> gene sequences. Values next to nodes are support values; <bold>Fig. S11</bold><abbrev xlink:title="Maximum Likelihood" id="ABBRID0E3VDM" xlink:type="simple">ML</abbrev> phylogeny of concatinated <abbrev xlink:title="cytochrome oxidase subunit I" id="ABBRID0EAWDM" xlink:type="simple">COI</abbrev> and <abbrev xlink:title="18S ribosomal RNA" id="ABBRID0EEWDM" xlink:type="simple">18S</abbrev> gene sequences. Values next to nodes are support values; <bold>Fig. S12</bold><abbrev xlink:title="Maximum Likelihood" id="ABBRID0EKWDM" xlink:type="simple">ML</abbrev> phylogeny of <abbrev xlink:title="18S ribosomal RNA" id="ABBRID0EOWDM" xlink:type="simple">18S</abbrev> gene sequences. Tips coloured in red are the new samples sequenced for this manuscript. Values next to nodes are support values; <bold>Fig. S13</bold><abbrev xlink:title="Maximum Likelihood" id="ABBRID0EUWDM" xlink:type="simple">ML</abbrev> phylogeny of <abbrev xlink:title="cytochrome oxidase subunit I" id="ABBRID0EYWDM" xlink:type="simple">COI</abbrev> gene sequences. Tips coloured in red are the new samples sequenced for this manuscript. Values next to nodes are support values; <bold>Table S1.</bold> Table of sample information for DNA samples sequenced for this study; <bold>Table S2.</bold> Measurements for <italic><tp:taxon-name><tp:taxon-name-part taxon-name-part-type="genus" reg="Heteralepas">Heteralepas</tp:taxon-name-part> <tp:taxon-name-part taxon-name-part-type="species" reg="japonica">japonica</tp:taxon-name-part></tp:taxon-name></italic> (N = 25); <bold>Table S3.</bold> Measurements for <italic><tp:taxon-name><tp:taxon-name-part taxon-name-part-type="genus" reg="Dosima">Dosima</tp:taxon-name-part> <tp:taxon-name-part taxon-name-part-type="species" reg="fascicularis">fascicularis</tp:taxon-name-part></tp:taxon-name></italic> (N = 6); <bold>Table S4.</bold> Measurements for <italic><tp:taxon-name><tp:taxon-name-part taxon-name-part-type="genus" reg="Lepas">Lepas</tp:taxon-name-part> <tp:taxon-name-part taxon-name-part-type="species" reg="anserifera">anserifera</tp:taxon-name-part></tp:taxon-name></italic> (N = 25); <bold>Table S5.</bold> Measurements for <italic><tp:taxon-name><tp:taxon-name-part taxon-name-part-type="genus" reg="Capitulum">Capitulum</tp:taxon-name-part> <tp:taxon-name-part taxon-name-part-type="species" reg="mitella">mitella</tp:taxon-name-part></tp:taxon-name></italic> (N = 25); <bold>Table S6.</bold> Measurements for <italic><tp:taxon-name><tp:taxon-name-part taxon-name-part-type="genus" reg="Pseudoctomeris">Pseudoctomeris</tp:taxon-name-part> <tp:taxon-name-part taxon-name-part-type="species" reg="sulcata">sulcata</tp:taxon-name-part></tp:taxon-name></italic> (N = 2); <bold>Table S7.</bold> Measurements for <italic><tp:taxon-name><tp:taxon-name-part taxon-name-part-type="genus" reg="Hexechamaesipho">Hexechamaesipho</tp:taxon-name-part> <tp:taxon-name-part taxon-name-part-type="species" reg="pilsbryi">pilsbryi</tp:taxon-name-part></tp:taxon-name></italic> (N = 10); <bold>Table S8.</bold> Measurements for <italic><tp:taxon-name><tp:taxon-name-part taxon-name-part-type="genus" reg="Nesochthamalus">Nesochthamalus</tp:taxon-name-part> <tp:taxon-name-part taxon-name-part-type="species" reg="intertextus">intertextus</tp:taxon-name-part></tp:taxon-name></italic> (N = 10), <bold>Table S9.</bold> Measurements for <italic><tp:taxon-name><tp:taxon-name-part taxon-name-part-type="genus" reg="Euraphia">Euraphia</tp:taxon-name-part> <tp:taxon-name-part taxon-name-part-type="species" reg="hembeli">hembeli</tp:taxon-name-part></tp:taxon-name></italic> (N = 1); <bold>Table S10.</bold> Measurements for <italic><tp:taxon-name><tp:taxon-name-part taxon-name-part-type="genus" reg="Microeuraphia">Microeuraphia</tp:taxon-name-part></tp:taxon-name></italic> sp. (N = 2); <bold>Table S11.</bold> Measurements for <italic><tp:taxon-name><tp:taxon-name-part taxon-name-part-type="genus" reg="Chthamalus">Chthamalus</tp:taxon-name-part> <tp:taxon-name-part taxon-name-part-type="species" reg="moro">moro</tp:taxon-name-part></tp:taxon-name></italic> (N = 25); <bold>Table S12.</bold> Measurements for <italic><tp:taxon-name><tp:taxon-name-part taxon-name-part-type="genus" reg="Tetraclitella">Tetraclitella</tp:taxon-name-part> <tp:taxon-name-part taxon-name-part-type="species" reg="divisa">divisa</tp:taxon-name-part></tp:taxon-name></italic> (N = 1); <bold>Table S13.</bold> Measurements for <italic><tp:taxon-name><tp:taxon-name-part taxon-name-part-type="genus" reg="Tetraclitella">Tetraclitella</tp:taxon-name-part> <tp:taxon-name-part taxon-name-part-type="species" reg="karandei">karandei</tp:taxon-name-part></tp:taxon-name></italic> (N = 3); <bold>Table S14.</bold> Measurements for <italic><tp:taxon-name><tp:taxon-name-part taxon-name-part-type="genus" reg="Tesseropora">Tesseropora</tp:taxon-name-part> <tp:taxon-name-part taxon-name-part-type="species" reg="rosea">rosea</tp:taxon-name-part></tp:taxon-name></italic> (N = 15); <bold>Table S15.</bold> Measurements for <italic><tp:taxon-name><tp:taxon-name-part taxon-name-part-type="genus" reg="Tetraclita">Tetraclita</tp:taxon-name-part> <tp:taxon-name-part taxon-name-part-type="species" reg="kuroshioensis">kuroshioensis</tp:taxon-name-part></tp:taxon-name></italic> (N = 5); <bold>Table S16.</bold> Measurements for <italic><tp:taxon-name><tp:taxon-name-part taxon-name-part-type="genus" reg="Tetraclita">Tetraclita</tp:taxon-name-part> <tp:taxon-name-part taxon-name-part-type="species" reg="squamosa">squamosa</tp:taxon-name-part></tp:taxon-name></italic> (N = 5); <bold>Table S17.</bold> Measurements for <italic><tp:taxon-name><tp:taxon-name-part taxon-name-part-type="genus" reg="Yamaguchiella">Yamaguchiella</tp:taxon-name-part> <tp:taxon-name-part taxon-name-part-type="species" reg="coerulescens">coerulescens</tp:taxon-name-part></tp:taxon-name></italic> (N = 25); <bold>Table S18.</bold> Measurements for <italic><tp:taxon-name><tp:taxon-name-part taxon-name-part-type="genus" reg="Neonrosella">Neonrosella</tp:taxon-name-part> <tp:taxon-name-part taxon-name-part-type="species" reg="vitiata">vitiata</tp:taxon-name-part></tp:taxon-name></italic> (N = 4); <bold>Table S19.</bold> Measurements for <italic><tp:taxon-name><tp:taxon-name-part taxon-name-part-type="genus" reg="Newmanella">Newmanella</tp:taxon-name-part> <tp:taxon-name-part taxon-name-part-type="species" reg="spinosus">spinosus</tp:taxon-name-part></tp:taxon-name></italic> (N = 5); <bold>Table S20.</bold> Measurements for <italic><tp:taxon-name><tp:taxon-name-part taxon-name-part-type="genus" reg="Amphibalanus">Amphibalanus</tp:taxon-name-part> <tp:taxon-name-part taxon-name-part-type="species" reg="amphitrite">amphitrite</tp:taxon-name-part></tp:taxon-name></italic> (N = 15); <bold>Table S21.</bold> Measurements for <italic><tp:taxon-name><tp:taxon-name-part taxon-name-part-type="genus" reg="Amphibalanus">Amphibalanus</tp:taxon-name-part> <tp:taxon-name-part taxon-name-part-type="species" reg="reticulatus">reticulatus</tp:taxon-name-part></tp:taxon-name></italic> (N = 5); <bold>Table S22.</bold> Measurements for <italic><tp:taxon-name><tp:taxon-name-part taxon-name-part-type="genus" reg="Amphibalanus">Amphibalanus</tp:taxon-name-part> <tp:taxon-name-part taxon-name-part-type="species" reg="variegatus">variegatus</tp:taxon-name-part></tp:taxon-name></italic> (N = 10); <bold>Table S23.</bold> Measurements for <italic><tp:taxon-name><tp:taxon-name-part taxon-name-part-type="genus" reg="Amphibalanus">Amphibalanus</tp:taxon-name-part> <tp:taxon-name-part taxon-name-part-type="species" reg="zhujiangensis">zhujiangensis</tp:taxon-name-part></tp:taxon-name></italic> (N = 11); <bold>Table S24.</bold> Measurements for <italic><tp:taxon-name><tp:taxon-name-part taxon-name-part-type="genus" reg="Amphibalanus">Amphibalanus</tp:taxon-name-part></tp:taxon-name></italic> sp. (N = 4); <bold>Table S25.</bold> Measurements for <italic><tp:taxon-name><tp:taxon-name-part taxon-name-part-type="genus" reg="Megabalanus">Megabalanus</tp:taxon-name-part> <tp:taxon-name-part taxon-name-part-type="species" reg="tintinnabulum">tintinnabulum</tp:taxon-name-part></tp:taxon-name></italic> (N = 4); <bold>Talbe S26.</bold> Measurements for <italic><tp:taxon-name><tp:taxon-name-part taxon-name-part-type="genus" reg="Megabalanus">Megabalanus</tp:taxon-name-part> <tp:taxon-name-part taxon-name-part-type="species" reg="zebra">zebra</tp:taxon-name-part></tp:taxon-name></italic> (N = 8); <bold>Table S27.</bold> Kimura 2-parameter (K2P) distances of <abbrev xlink:title="cytochrome oxidase subunit I" id="ABBRID0E4AEM" xlink:type="simple">COI</abbrev> sequences between species for <italic><tp:taxon-name><tp:taxon-name-part taxon-name-part-type="genus" reg="Microeuraphia">Microeuraphia</tp:taxon-name-part></tp:taxon-name></italic> sp.; <bold>Table S28.</bold> Kimura 2-parameter (K2P) distances of <abbrev xlink:title="cytochrome oxidase subunit I" id="ABBRID0EKBEM" xlink:type="simple">COI</abbrev> sequences between species for <italic><tp:taxon-name><tp:taxon-name-part taxon-name-part-type="genus" reg="Amphibalanus">Amphibalanus</tp:taxon-name-part></tp:taxon-name></italic> sp.</p></statement><media xlink:href="zookeys-945-017-s001.pdf" mimetype="application" mime-subtype="pdf" position="float" orientation="portrait" xlink:type="simple" id="oo_428616.pdf"><uri content-type="original_file" xlink:type="simple">https://binary.pensoft.net/file/428616</uri></media><permissions><license xlink:type="simple"><license-p>This dataset is made available under the Open Database License (http://opendatacommons.org/licenses/odbl/1.0/). The Open Database License (ODbL) is a license agreement intended to allow users to freely share, modify, and use this Dataset while maintaining this same freedom for others, provided that the original source and author(s) are credited.</license-p></license></permissions><attrib specific-use="authors">Pipit Pitriana, Luis Valente, Thomas von Rintelen, Diana S. Jones, Romanus E. Prabowo, Kristina von Rintelen</attrib></supplementary-material></tp:treatment-sec><ref-list><ref id="B31"><mixed-citation xmlns:xlink="http://www.w3.org/1999/xlink" xlink:type="simple"><person-group><name name-style="western"><surname>Hoek</surname><given-names>PP</given-names></name></person-group> (<year>1913</year>) <source>The <tp:taxon-name><tp:taxon-name-part taxon-name-part-type="infraclass">Cirripedia</tp:taxon-name-part></tp:taxon-name> of the Siboga-Expedition: B. <tp:taxon-name><tp:taxon-name-part taxon-name-part-type="infraclass">Cirripedia</tp:taxon-name-part></tp:taxon-name><tp:taxon-name><tp:taxon-name-part taxon-name-part-type="order">Sessilia</tp:taxon-name-part></tp:taxon-name>.</source><publisher-name>EJ Brill</publisher-name>, <publisher-loc>Leiden</publisher-loc>, <size units="page">275 pp</size>.</mixed-citation></ref><ref id="B36"><mixed-citation xmlns:xlink="http://www.w3.org/1999/xlink" xlink:type="simple"><person-group><name name-style="western"><surname>Jones</surname><given-names>DS</given-names></name><name name-style="western"><surname>Hosie</surname><given-names>AM</given-names></name></person-group> (<year>2016</year>) <article-title>A checklist of the barnacles (<tp:taxon-name><tp:taxon-name-part taxon-name-part-type="infraclass">Cirripedia</tp:taxon-name-part></tp:taxon-name>: <tp:taxon-name><tp:taxon-name-part taxon-name-part-type="superorder">Thoracica</tp:taxon-name-part></tp:taxon-name>) of Singapore and neighbouring waters.</article-title><source>Raffles Bulletin of Zoology</source><volume>34</volume>: <fpage>241</fpage>–<lpage>311</lpage>.</mixed-citation></ref><ref id="B34"><mixed-citation xmlns:xlink="http://www.w3.org/1999/xlink" xlink:type="simple"><person-group><name name-style="western"><surname>Jones</surname><given-names>DS</given-names></name><name name-style="western"><surname>Hewitt</surname><given-names>MA</given-names></name><name name-style="western"><surname>Sampey</surname><given-names>A</given-names></name></person-group> (<year>2001</year>) <article-title>A checklist of the <tp:taxon-name><tp:taxon-name-part taxon-name-part-type="infraclass">Cirripedia</tp:taxon-name-part></tp:taxon-name> of the South China Sea. Raffles Bulletin of Zoology.</article-title><source>National University of Singapore</source><volume>48</volume>: <fpage>233</fpage>–<lpage>308</lpage>.</mixed-citation></ref><ref id="B64"><mixed-citation xmlns:xlink="http://www.w3.org/1999/xlink" xlink:type="simple"><person-group><name name-style="western"><surname>Shalaeva</surname><given-names>K</given-names></name><name name-style="western"><surname>Boxshall</surname><given-names>G</given-names></name></person-group> (<year>2014</year>) <article-title>An illustrated catalogue of the scalpellid barnacles (<tp:taxon-name><tp:taxon-name-part taxon-name-part-type="subphylum">Crustacea</tp:taxon-name-part></tp:taxon-name>: <tp:taxon-name><tp:taxon-name-part taxon-name-part-type="infraclass">Cirripedia</tp:taxon-name-part></tp:taxon-name>: <tp:taxon-name><tp:taxon-name-part taxon-name-part-type="family">Scalpellidae</tp:taxon-name-part></tp:taxon-name>) collected during the HMS “Challenger” expedition and deposited in the Natural History Museum, London.</article-title><source>Zootaxa</source><volume>3804</volume>(<issue>1</issue>): <fpage>1</fpage>–<lpage>63</lpage>.<ext-link xlink:type="simple" ext-link-type="doi" xlink:href="10.11646/zootaxa.3804.1.1">https://doi.org/10.11646/zootaxa.3804.1.1</ext-link></mixed-citation></ref><ref id="B6"><mixed-citation xmlns:xlink="http://www.w3.org/1999/xlink" xlink:type="simple"><person-group><name name-style="western"><surname>Buckeridge</surname><given-names>JS</given-names></name></person-group> (<year>1994</year>) <tp:taxon-name><tp:taxon-name-part taxon-name-part-type="infraclass">Cirripedia</tp:taxon-name-part></tp:taxon-name><tp:taxon-name><tp:taxon-name-part taxon-name-part-type="superorder">Thoracica</tp:taxon-name-part></tp:taxon-name>: <tp:taxon-name><tp:taxon-name-part taxon-name-part-type="suborder">Verrucomorpha</tp:taxon-name-part></tp:taxon-name> of New Caledonia, Indonesia, Wallis, and Futuna Islands. In: Résultats Des Campagnes MUSORSTOM Volume 12. Muséum national d’Histoire naturelle, Paris, 87–125.</mixed-citation></ref><ref id="B38"><mixed-citation xmlns:xlink="http://www.w3.org/1999/xlink" xlink:type="simple"><person-group><name name-style="western"><surname>Kolosváry</surname><given-names>G</given-names></name></person-group> (<year>1950</year>) <article-title>On some balanids living in corals, collected by the <tp:taxon-name><tp:taxon-name-part taxon-name-part-type="genus">Snellius</tp:taxon-name-part></tp:taxon-name> Expedition in 1930.</article-title><source>Zoologische Mededelingen Leiden</source><volume>30</volume>: <fpage>289</fpage>–<lpage>296</lpage>. <ext-link xlink:type="simple" ext-link-type="uri" xlink:href="http://www.repository.naturalis.nl/document/150224">http://www.repository.naturalis.nl/document/150224</ext-link></mixed-citation></ref><ref id="B60"><mixed-citation xmlns:xlink="http://www.w3.org/1999/xlink" xlink:type="simple"><person-group><name name-style="western"><surname>Puspasari</surname><given-names>IA</given-names></name><name name-style="western"><surname>Yamaguchi</surname><given-names>T</given-names></name><name name-style="western"><surname>Ross</surname><given-names>A</given-names></name></person-group> (<year>2002</year>) <article-title>New record of <italic><tp:taxon-name><tp:taxon-name-part taxon-name-part-type="genus">Balanus</tp:taxon-name-part> <tp:taxon-name-part taxon-name-part-type="species">zhujiangensis</tp:taxon-name-part></tp:taxon-name></italic> (<tp:taxon-name><tp:taxon-name-part taxon-name-part-type="infraclass">Cirripedia</tp:taxon-name-part></tp:taxon-name>, <tp:taxon-name><tp:taxon-name-part taxon-name-part-type="family">Balanidae</tp:taxon-name-part></tp:taxon-name>) from Okinawa, Japan. Journal of Crustacean Biology.</article-title><volume>22</volume>(<issue>2</issue>): <fpage>235</fpage>–<lpage>240</lpage>. <ext-link xlink:type="simple" ext-link-type="doi" xlink:href="10.1163/20021975-99990230">https://doi.org/10.1163/20021975-99990230</ext-link></mixed-citation></ref><ref id="B42"><mixed-citation xmlns:xlink="http://www.w3.org/1999/xlink" xlink:type="simple"><person-group><name name-style="western"><surname>Liu</surname><given-names>JY</given-names></name><name name-style="western"><surname>Ren</surname><given-names>X</given-names></name></person-group> (<year>2007</year>) <source><tp:taxon-name><tp:taxon-name-part taxon-name-part-type="subphylum">Crustacea</tp:taxon-name-part></tp:taxon-name><tp:taxon-name><tp:taxon-name-part taxon-name-part-type="infraclass">Cirripedia</tp:taxon-name-part></tp:taxon-name><tp:taxon-name><tp:taxon-name-part taxon-name-part-type="superorder">Thoracica</tp:taxon-name-part></tp:taxon-name>. Fauna Sinica: Invertebrata, 42.</source><publisher-name>Science Press</publisher-name>, <publisher-loc>Beijing, China</publisher-loc>, <size units="page">633 pp</size>.</mixed-citation></ref><ref id="B10"><mixed-citation xmlns:xlink="http://www.w3.org/1999/xlink" xlink:type="simple"><person-group><name name-style="western"><surname>Chan</surname><given-names>BKK</given-names></name><name name-style="western"><surname>Prabowo</surname><given-names>RE</given-names></name><name name-style="western"><surname>Lee</surname><given-names>K-S</given-names></name></person-group> (<year>2009a</year>) <source>Crustacean fauna of Taiwan: barnacles, volume I-<tp:taxon-name><tp:taxon-name-part taxon-name-part-type="infraclass">Cirripedia</tp:taxon-name-part></tp:taxon-name>: <tp:taxon-name><tp:taxon-name-part taxon-name-part-type="superorder">Thoracica</tp:taxon-name-part></tp:taxon-name> excluding the <tp:taxon-name><tp:taxon-name-part taxon-name-part-type="family">Pyrgomatidae</tp:taxon-name-part></tp:taxon-name> and <tp:taxon-name><tp:taxon-name-part taxon-name-part-type="subfamily">Acastinae</tp:taxon-name-part></tp:taxon-name>.</source><publisher-name>National Taiwan Ocean University</publisher-name>, <publisher-loc>Keelung, Taiwan</publisher-loc>, <size units="page">297 pp</size>.</mixed-citation></ref></ref-list></tp:taxon-treatment>
